# Supplementary material for: MicroRNA Expression Profile in Endometriosis and Endometriosis-Associated Ovarian Cancer—Systematic Review
Source: Cells. 2026 Feb 20;15(4):374. doi: 10.3390/cells15040374 (PMC12939174; doi:10.3390/cells15040374)
Supplement: Supplementary file 1 [file cells-15-00374-s001.zip]

Archive with 2 entries (2 files):
- cells-4117715 0118 PRISMA_2020_checklist.pdf
- cells-4117715 0112 supplementary submit.xlsx
