# Supplementary material for: MicroRNA Expression Profile in Endometriosis and Endometriosis-Associated Ovarian Cancer—Systematic Review
Source: Cells. 2026 Feb 20;15(4):374. doi: 10.3390/cells15040374 (PMC12939174; doi:10.3390/cells15040374)
Supplement: Supplementary file 1 [file cells-15-00374-s001.zip › cells-4117715 0112 supplementary submit.xlsx]

## Sheet: 1. Patients characteristics
Table 1. Patients characteristics - author, year of publishing, number of screened patients in each group, stage of the disease, BMI and additional findings. Abbreviations clarified belowe the table. If not stated otherwise, "healthy patient" mean "healthy ovarian tissue, LD means lack of data, x - lack of the particular group in the study, not studied.
Author	Number of screened patients, n = number of cases, a = mean age	Endometriosis, n = number of cases, a = mean age	Healthy patients, n = number of cases, a = mean age	High grade ovarian cancer HGOC, n = number of cases, a = mean age	Endometriosis-associated ovarian cancer EAOC, n = number of cases, a = mean age	Clear cell ovarian cancer CCOC, n = number of cases, a = mean age	Endometrioid ovarian cancer, n = number of cases, a = mean age	Coexistence of Endometriosis and EAOC, n = number of cases, a = mean age	FIGO - stage of EAOC, n - number of patients	Endometriosis stage	BMI	FIGO - stage of HGOC, n - number of patients	Additional remarks
Suryawanshi S. et al, 2013	n = 88, a=46.84 (mean, SD17.41)	n=33, a=36.24(10.20)	n=20; a=38.75(14.11)	n=21, a=65.52(12.46)	n=14, a=55.36(14.61)	n=7	n=6	n=5 (out of 14 with EAOC)	I stage - 8, III stage - 6	LD	26.27(5.36) - no difference between groups	I - 3, IV - 18
RL Wu et al., 2015	n=19, a= 53 (median, range 25-53)	x	x	n=8 (out of 19)	n=6 (out of 19)	n=1 (out of 19)	n=5 (out of 19)	n=19 (out of 19)	I/II stage - 5/6; III/IV stage - 1/6	LD	LD	I/II - 3/8; III/IV - 5/8	HGOC and EAOC assessed together as ONE group of OC; 5 cases of mixed OC in this group
Dong M et al, 2015	n=36, a=LD	n=12, a=35(mean, SD5)	n=12, a=33(mean, SD4)	x	n=12, a=39(mean, SD3)	n=4 (out of 12)	n=8 (out of 12)	no	I/II stage - 8/12; III/IV stage - 4/12	II (ASRM) - 5; III - 7	LD	x
Tian X. et al., 2015	n=30, a=LD	n=30, a=36.0 (mean, range: 27-42)	n=10, a=35 (mean, range 28-44)	x	n=10	x	n=10, a=41.0, (mean, range: 32-45)	No	LD	LD	LD	x	patients' characteristics lacking
Braicu OL. et al., 2017	n=78, a=LD	n=33, a=41.68 (mean, SD8.78)	n=17, a=48.53 (mean, SD 9.14)	x	n=33, a=55.75 (mean, SD10.78)	LD	LD	NO	LD	LD	LD	LD	healthy patients - very diverse group
Hsu CY et al., 2018	n=9, a=25-59 (range)	n=3, a=LD	n=3, a=LD	n=1 (out of 3)	n=3	n=1 (out of 3)	n=1 (out of 3)	No	LD	LD	LD	LD	patients characterictics lacking, described scarcely
Nakamura N. et al., 2020	n=41; a=LD	n=34, a=38.0 (mean, SD 7.6)	x	x	n=7, a=47.8 (mean, SD 9.78)	n=3/7	n=4/7	No	I-II-6; III-1	LD	21 (no difference between groups)	x	endometriosis = ovarian endometrioma tissue only, rASRM not provided
Kumari P. et al., 2021	n=40, a=LD	n=10, a=30.4 (mean, SD6.8)	n=10 (endometrial tissue!)	x	x	x	n=10, a=45.3 (mean, SD10.57)	No	LD	LD	LD	x	endometrial cancer as a third comparative group
Szubert M. et al., 2023	n=135, a=LD	n=47, a=38.92 (mean, SD13.51)	n=33, a=58.10 (mean, SD12.52)	n=29, a=64.31 (mean, SD11.2)8	n=26, a=56.80 (mean, SD12.46)	n=5 (out of 26)	n=21 (out of 26)	No	I/II-20, III-6	ovarian endometriosis tissue only	27 (no difference between groups)	I-II-13;III/IV-16
Takamizawa S. et al., 2024	n=64	n=17, a=35 (median, range 22-56)	n=18, a=47.5 (median, range 31-82)	x	n=29, a=51 (median, range 31-81)	n=29/29	x	No	I/II - 21, III/IV - 8	ovarian endometriosis tissue only	21 (17.7-34.7) - presented only for endometriosis patients	x	comorbidities not known
Collins KE. Et al., 2023	n=8 (for miRNA part of the experiment)	n=4, a=30.5 (median, range 21-48)	x	x	n=4	n=4 a=53 (median, range 39-79)	x	yes, all 4 patients with CCOC	I/II - 14, III - 5	ovarian endometriosis tissue only	LD	x	numbers of patients in each part of the expariment not clear; age as well as FIGO classification given only for the larger group of 16 patients with endometrioma and 19 of CCOC
Talu ECK. et al., 2025	n=33, a=LD	n=10, a=43.6	n=10 (endometrial tissue!), a=54	n=3/13, a=LD	n=13, a=50.5	n=6/13, a=LD	n=4/14, a=LD	n=13/13	LD	LD	LD	X	3 groups of patients but 6 groups of tissue - with eutopic endometrium tissue as a comparator from each group - this attitude make analysis of data extremly difficult
Ravegnini G. et al. , 2025	n=37	n=8, a=43.38 (meadn, SD15.46)	x	x	n=29, a=56.99 (mean, SD1.51)	LD	LD	n=21/29	LD	LD	23-24 (no difference between groups)	X	very detailed and meticoulus characteristics of the patients
Abbreviations:
Healthy	Heathly not specified tissue
OH	Healthy ovarian tissue
OE	Ovarian Endometriosis
EAOC	Endometriosis-Asociated Ovarian Cancer
EOC	Endometrioid Ovarian Cancer
CCOC	Clear Cell Ovarian Cancer
SOC	Serous Ovarian Cancer
HGSOC	High-Grade Serous Ovarian Cancer
mixOC	Mixed-histology Ovarian Cancer
EH	Eutopic endometrium from Healthy patients
FFPE	Formalin Fixed Paraffin Embedded
a = age at presentation (years), mean(SD), x - absent, not studied, LD – described as studied but lack of data in the manuscript or available supplements

## Sheet: 2. Findings from analyzed 
Table 2.	Descriptive findings from the analyzed studies - full version
Author	Number of miRNA studied	Control used	Changes in endometriosis	Changes in Endometriosis Associated Ovarian Cancer (EAOC)	Main outcomes
microRNA studied in blood
Suryawanshi S. et al, 2013	1113 in pooled screening cohort, then 23 detected by RT-qPCR	endogenous control miRNA, miR-132	upregulated top three: miR-16, miR-195, miR-191	upregulated top three: miR-21, miR-191, miR-16	1. miR-16, 191, and 195, could differentiate between healthy and endometriosis cases with 88% sensitivity, 60% specificity, 2.A combination of miR-16, 21, and 191 can differentiate well between healthy and EAOC, 3. miR-21, 362-5p, and 1274a can differentiate between endometriosis and EAOC with 57% sensitivity and 91% specificity
Dong M et al.., 2015	1	RNU6B	upregulated	further upregulation	miR-191 expression was lowest in healthy serum and tissue samples, but was significantly increased in endometriosis and further increased in EAOC samples
Hsu CY et al., 2018	2 - miR-203 and miR-381	RNU6 (001093; Applied Biosystems; Thermo Fisher Scientific, Inc.)	downregulated	downregulated	1. miR-381 and miR-203 were expressed at a significantly lower level in EAOC and endometriosis and in coresponding cell lines, compared with healthy patients
Nakamura N. et al., 2020	miR-92a-3p, miR-486-5p, miR-4484, miR-6821-5p, and miR-7108-5p	cel-miR-39-5p	set as control	miR-485-5p significantly upregulated	1.significantly higher levels of miR-485-5p in serum and ascites samples from EAOC comparing to endometrioma patients; 2. no correlation with age or stage of the disease
Takamizawa S. et al., 2023	4 - miR-146a-5p, miR-191-5p, miR-484 and miR-574-3p	miR-16 (477860_mir)	none	upregulated: miR-146a-5p and miR-191-5p	1. miR-146a-5p and miR-191-5p differ significantly between healthy and ovarian cancer patients but not comparing to endometriosis patients, 2. miRTARBase analysis revealed two possible candidate target genes: CCND2 and NOTCH2 for both mi-RNAs
microRNA studied in tissue
Suryawanshi S. et al, 2013	1113 in pooled screening cohort, than 23	endogenous control miRNA, miR-132	N/A	upregulated: miR-16, 21, 15b, and 195	1. very modest correlation of overall miRNA expression in paired tissue and plasma samples, 2. lack of correlation between plasma samples and EAOC tissue in 5 mice in animal part of the experiment. 3. plasma and tissue samples have distinct miRNA expression profiles
RL Wu et al., 2015	1156 in pooled scrining cohort, then 7	miRNA in endometriosis samples; relative differential expression of the selected miRNAs in ovarian cancer was demonstrated by setting the expression level of endometriosis at 1.0.	expression levels set at 1.0	downregulated: miR-1, miR-133a, and miR-451, upregulated: miR-141, miR-200a, miR-200c, and miR-3613	1. significant differences between EAOC and concurent endometriosis in miRNA concentration, 2. this two entities can be distinguished based on miRNA expression, 3. ingenuity modeling of the expression profiling of miRNAs (IPA) revealed that NF-κB and PTEN pathways can be involved nut mRNA expression confirmed only PTEN pathway
Dong M et al.., 2015	1 - miR-191	RNU6B	upregulated	further upregulation in comparison to endometriosis	miR-191 expression was the lowest in healthy serum and tissue samples, but was significantly increased in endometriosis and further increased in EAOC samples
Tian X. et al., 2015	1 - miR-191	RNU6B	upregulated	further upregulation in comparison to endometriosis	miR-191 expression was the lowest in serum samples from healthy individuals, but was significantly increased in endometriosis and further increased in EAOC samples
Braicu OL. et al., 2017	84 in PCR array, 7 in qRT-PCR quantitative validation	the average Ct value of the cel-miR-39, SNORD68, SNORD95, SNORD96A and RNU6-6P	miR-93, miR-492	miR-93, miR-200c, miR-141, miR-492	1. miRNA93 fold change for endometriosis was 2.42±1.63 and for ovarian cancer was 26.19±30.5 - p<0.05; 2. miR-200c in normal tissue was 1.63±1.53, in endometriosis 1.27±2.91 (no difference) and in ovarian cancer 12.29±14.61; 3. miRNAs that are related to inflammation (miR-325) and those regulating the EMT (miR-200a, miR-200b, miR-200c, miR-141, miR-429, miR-30a, miR-145 and miR-205) can contribut…
Hsu CY et al., 2018	2 - miR-203 and miR-381	RNU6 (001093; Applied Biosystems; Thermo Fisher Scientific, Inc.)	miR-203 upregulated and miR-381 downregulated	miR-203 downregulated and miR-381 upregulated	1. miR-381 and miR-203 compared only between endometrial tissue and cancer tissue; 2. results inconsistent when comparing to sera expression
Kumari P. et al., 2021		U6 snRNA	downregulated: miR-16, miR-20a; upregulated: miR-145, miR-99b, miR-125a, and miR-143	downregulated: miR-16, miR-20a, miR-145; upregulated: miR-99b, miR-125a, and miR-143	1. miR-16 and miR-20a were significantly downregulated, whereas miR-99b, miR-125a, and miR-143 were significantly upregulated in all three diseased samples comparing to controls which consisted of benign endometrium samples; 2. miR-99b displayed sensitivity and specificity of 90% and 95%, respectively, at the cutoff value of 2.945 and miR-125a displayed sensitivity and specificity of 90% and 60%
Szubert M. et al., 2023	754 in screening cohort, then 7	hsa-miR-191-5p	downregulated: miR-125b-1-3p and miR-503-5p; upregulated: miR-200b-3p	downregulated: miRNA-200b and miRNA-31-3p, upregulated: miR-503-5p	1. miR-31-3p had the highest expression in women without any lesions in ovaries; 2. miR-200b-3p had the lowest expression in women with ovarian cancer irrespective of its pathological origin, 3. None of the studied miRNAs discriminated well the EAOC from HGOC
Collins KE. Et al., 2023	Small RNA sequencing (NGS) - over 43 million reads, log2 fold change > |1| identified 64 upregulated and 61 downregulated mature miRNA molecules	U6 snRNA	set as comparative tissue	top three upregulated: miR-10a-5p, miR-141-3p, miR-30a-5p, top three downregulated: miR-143-3p, miR-127-3p, let-7c-5p	1. OCCC samples with concurrent endometriosis had unique molecular characteristics; 2. MiR-10a-5p represented 21% of miRNAs and was significantly upregulated in clear cell, 3. Small RNA sequencing identified miR-141-3p, miR-183-5p, and miR-10a-5p as the top three most upregulated miRNAs in OCCC with concurrent endometriosis
Talu ECK et al., 2025	2	U6	upregulation of miR-200 b only when comparing endometriosis from endometriosis-only patients and endometriosis foci coexisting with CCOC	upregulated miRNA 21 and miRNA 200b but only in endometrium, not in cancer tissue	1. No significant difference was found between endometriosis and cancer foci; 2. A significant difference between foci of endometriosis in Group 2 (benign) and Group 3 (cancerous) was detected only for miRNA 200b.
Ravegnini G. et al. , 2025	global miRNA profiling using NGS method	statistically, using DESeq2 R-package	13 deregulated miRNAs in endometriosis coexisting with cancer copmparing to benign endometriosis: 9 were upregulated (miR-10a-5p, miR-126–5p, miR-141–3p, miR-144–3p, miR-144–5p, miR-183–5p, miR-200a-3p, miR-205–5p and miR-451a) and 4 downregulated (miR-345–5p, miR-361–3p, miR-483–3p, miR-675–3p)	Upregulated in EAOC and in coexisting endometriosis tissue: miR-200a-3p, miR-141–3p, miR-183–5p, miR-10a-5p	1. Comparison between benign endometriosis and endometriosis coexisting with EAOC revealed 13 significantly deregulated miRNAs, 2. miR-10a-5p, hsa-miR-141–3p, hsa-miR-183–5p and hsa-miR-200a-3p could differentiate between benign endometriosis, endometriosis foci coexisting with EAOC and EAOC

## Sheet: Arkusz1
Title: All records identified through search according to MESH strings
1: Barnard ME, Farland LV, Yan B, Wang J, Trabert B, Doherty JA, Meeks HD,
Madsen M, Guinto E, Collin LJ, Maurer KA, Page JM, Kiser AC, Varner MW, Allen-
Brady K, Pollack AZ, Peterson KR, Peterson CM, Schliep KC. Endometriosis
Typology and Ovarian Cancer Risk. JAMA. 2024 Aug 13;332(6):482-489. doi:
10.1001/jama.2024.9210. PMID: 39018030; PMCID: PMC11255975.
2: Vercellini P, Viganò P, Somigliana E, Fedele L. Endometriosis: pathogenesis
and treatment. Nat Rev Endocrinol. 2014 May;10(5):261-75. doi:
10.1038/nrendo.2013.255. Epub 2013 Dec 24. PMID: 24366116.
3: Adilbayeva A, Kunz J. Pathogenesis of Endometriosis and Endometriosis-
Associated Cancers. Int J Mol Sci. 2024 Jul 11;25(14):7624. doi:
10.3390/ijms25147624. PMID: 39062866; PMCID: PMC11277188.
4: Steinbuch SC, Lüß AM, Eltrop S, Götte M, Kiesel L. Endometriosis-Associated
Ovarian Cancer: From Molecular Pathologies to Clinical Relevance. Int J Mol Sci.
2024 Apr 13;25(8):4306. doi: 10.3390/ijms25084306. PMID: 38673891; PMCID:
PMC11050613.
5: McHale MT. New Insights in Endometriosis Subtypes and Ovarian Cancer Risk.
JAMA. 2024 Aug 13;332(6):460-461. doi: 10.1001/jama.2024.12357. PMID: 39018063.
6: Kajiyama H, Suzuki S, Yoshihara M, Tamauchi S, Yoshikawa N, Niimi K, Shibata
K, Kikkawa F. Endometriosis and cancer. Free Radic Biol Med. 2019
Mar;133:186-192. doi: 10.1016/j.freeradbiomed.2018.12.015. Epub 2018 Dec 15.
PMID: 30562557.
7: Guidozzi F. Endometriosis-associated cancer. Climacteric. 2021
Dec;24(6):587-592. doi: 10.1080/13697137.2021.1948994. Epub 2021 Jul 16. PMID:
34269136
8: Esfandyari S, Elkafas H, Chugh RM, Park HS, Navarro A, Al-Hendy A. Exosomes
as Biomarkers for Female Reproductive Diseases Diagnosis and Therapy. Int J Mol
Sci. 2021 Feb 22;22(4):2165. doi: 10.3390/ijms22042165. PMID: 33671587; PMCID:
PMC7926632.
9: Králíčková M, Losan P, Vetvicka V. Endometriosis and cancer. Womens Health
(Lond). 2014 Nov;10(6):591-7. doi: 10.2217/whe.14.43. PMID: 25482486.
10: Hanáček Jiří, Drahoňovský Jan, Heřman Hynek, Eminger Michal, Křepelka Petr,
Velebil Petr, Macková Kateřina, Dibonová Markéta. Endometriosis in
postmenopause. Ceska Gynekol. 2022;87(6):427-431. English. doi:
10.48095/cccg2022427. PMID: 36543592.
11: Gadducci A, Multinu F, Cosio S, Carinelli S, Ghioni M, Aletti GD. Clear cell
carcinoma of the ovary: Epidemiology, pathological and biological features,
treatment options and clinical outcomes. Gynecol Oncol. 2021 Sep;162(3):741-750.
doi: 10.1016/j.ygyno.2021.06.033. Epub 2021 Jul 8. PMID: 34247767.
12: Arsalan HM, Mumtaz H, Lagana AS. Biomarkers of endometriosis. Adv Clin Chem.
2025;126:73-120. doi: 10.1016/bs.acc.2025.01.004. Epub 2025 Mar 15. PMID:
40185537
13: Matias-Guiu X, Stewart CJR. Endometriosis-associated ovarian neoplasia.
Pathology. 2018 Feb;50(2):190-204. doi: 10.1016/j.pathol.2017.10.006. Epub 2017
Dec 11. PMID: 29241974.
14: Wepy C, Nucci MR, Parra-Herran C. Atypical Endometriosis: Comprehensive
Characterization of Clinicopathologic, Immunohistochemical, and Molecular
Features. Int J Gynecol Pathol. 2024 Jan 1;43(1):70-77. doi:
10.1097/PGP.0000000000000952. Epub 2023 Mar 13. PMID: 37043650.
15: Robinson A. Endometriosis link with ovarian cancer … and other research.
BMJ. 2024 Jul 25;386:q1625. doi: 10.1136/bmj.q1625. PMID: 39053934.
16: Schmidt D, Ulrich U. Endometrioseassoziierte Tumorerkrankungen des Ovars
[Endometriosis-related ovarian tumors]. Pathologe. 2014 Jul;35(4):348-54.
German. doi: 10.1007/s00292-014-1949-4. PMID: 24992974.
17: Králíčková M, Laganà AS, Ghezzi F, Vetvicka V. Endometriosis and risk of
ovarian cancer: what do we know? Arch Gynecol Obstet. 2020 Jan;301(1):1-10. doi:
10.1007/s00404-019-05358-8. Epub 2019 Nov 19. PMID: 31745637.
18: Vercellini P, Viganò P, Buggio L, Makieva S, Scarfone G, Cribiù FM,
Parazzini F, Somigliana E. Perimenopausal management of ovarian endometriosis
and associated cancer risk: When is medical or surgical treatment indicated?
Best Pract Res Clin Obstet Gynaecol. 2018 Aug;51:151-168. doi:
10.1016/j.bpobgyn.2018.01.017. Epub 2018 Feb 15. PMID: 29551389.
19: Levin G, Cheng C, Healey M, Dior UP. Endometriosis-It is not just benign. J
Gynecol Obstet Hum Reprod. 2020 Sep;49(7):101744. doi:
10.1016/j.jogoh.2020.101744. Epub 2020 Apr 10. PMID: 32283226.
20: Ruderman R, Pavone ME. Ovarian cancer in endometriosis: an update on the
clinical and molecular aspects. Minerva Ginecol. 2017 Jun;69(3):286-294. doi:
10.23736/S0026-4784.17.04042-4. Epub 2017 Mar 7. PMID: 28271698.
21: Herreros-Villanueva M, Chen CC, Tsai EM, Er TK. Endometriosis-associated
ovarian cancer: What have we learned so far? Clin Chim Acta. 2019 Jun;493:63-72.
doi: 10.1016/j.cca.2019.02.016. Epub 2019 Feb 15. PMID: 30776361.
22: Linder A, Westbom-Fremer S, Mateoiu C, Olsson Widjaja A, Österlund T, Veerla
S, Ståhlberg A, Ulfenborg B, Hedenfalk I, Sundfeldt K. Genomic alterations in
ovarian endometriosis and subsequently diagnosed ovarian carcinoma. Hum Reprod.
2024 May 2;39(5):1141-1154. doi: 10.1093/humrep/deae043. PMID: 38459814; PMCID:
PMC11063555.
23: Yang H, Deng Y, Dong Y, Ma Y, Yang L. Identification and Validation of
Prognostic Markers for Endometriosis-Associated Ovarian Cancer. Int J Med Sci.
2024 Jul 22;21(10):1903-1914. doi: 10.7150/ijms.97024. PMID: 39113897; PMCID:
PMC11302560.
24: Su KM, Wang PH, Yu MH, Chang CM, Chang CC. The recent progress and therapy
in endometriosis-associated ovarian cancer. J Chin Med Assoc. 2020
Mar;83(3):227-232. doi: 10.1097/JCMA.0000000000000262. PMID: 31985569.
25: Nezhat FR, Pejovic T, Reis FM, Guo SW. The link between endometriosis and
ovarian cancer: clinical implications. Int J Gynecol Cancer. 2014
May;24(4):623-8. doi: 10.1097/IGC.0000000000000100. PMID: 24662135.
26: Oxholm D, Knudsen UB, Kryger-Baggesen N, Ravn P. Postmenopausal
endometriosis. Acta Obstet Gynecol Scand. 2007 Oct;86(10):1158-64. doi:
10.1080/00016340701619407. PMID: 17851817.
27: Pavlidou A, Vlahos NF. Endometriosis and ovarian cancer: clinical and
molecular aspects. Minerva Endocrinol. 2014 Sep;39(3):155-65. Epub 2014 Jul 8.
PMID: 25003226.
28: Wilbur MA, Shih IM, Segars JH, Fader AN. Cancer Implications for Patients
with Endometriosis. Semin Reprod Med. 2017 Jan;35(1):110-116. doi:
10.1055/s-0036-1597120. Epub 2017 Jan 3. PMID: 28049216.
29: Heidemann LN, Hartwell D, Heidemann CH, Jochumsen KM. The relation between
endometriosis and ovarian cancer - a review. Acta Obstet Gynecol Scand. 2014
Jan;93(1):20-31. doi: 10.1111/aogs.12255. Epub 2013 Oct 9. PMID: 24011403.
30: Lyttle B, Bernardi L, Pavone ME. Ovarian cancer in endometriosis: clinical
and molecular aspects. Minerva Ginecol. 2014 Apr;66(2):155-64. PMID: 24848074;
PMCID: PMC5312665.
31: Guo SW, Zilberberg MD, Hummelshoj L. Endometriosis and ovarian cancer.
Lancet Oncol. 2012 May;13(5):e189-90; author reply e190. doi:
10.1016/S1470-2045(12)70199-7. PMID: 22554545.
32: Vercellini P, Somigliana E, Buggio L, Bolis G, Fedele L. Endometriosis and
ovarian cancer. Lancet Oncol. 2012 May;13(5):e188-9. doi:
10.1016/S1470-2045(12)70198-5. PMID: 22554543.
33: Crispim PCA, Jammal MP, Murta EFC, Nomelini RS. Endometriosis: What is the
Influence of Immune Cells? Immunol Invest. 2021 May;50(4):372-388. doi:
10.1080/08820139.2020.1764577. Epub 2020 May 15. PMID: 32408782.
34: Ring KL. The Intersection of Endometriosis and Ovarian Cancer Prevention.
JAMA Surg. 2024 Oct 1;159(10):1103-1105. doi: 10.1001/jamasurg.2024.2974. PMID:
39141359
35: Guo SW. Endometriosis and ovarian cancer: potential benefits and harms of
screening and risk-reducing surgery. Fertil Steril. 2015 Oct;104(4):813-830.
doi: 10.1016/j.fertnstert.2015.08.006. Epub 2015 Aug 31. PMID: 26335131.
36: Szubert M, Nowak-Glück A, Domańska-Senderowska D, Szymańska B, Sowa P,
Rycerz A, Wilczyński JR. miRNA Expression Profiles in Ovarian Endometriosis and
Two Types of Ovarian Cancer-Endometriosis-Associated Ovarian Cancer and High-
Grade Ovarian Cancer. Int J Mol Sci. 2023 Dec 14;24(24):17470. doi:
10.3390/ijms242417470. PMID: 38139300; PMCID: PMC10743418.
37: Sorbi F, Capezzuoli T, Saso S, Fambrini M, Corda M, Fantappiè G, Petraglia
F. The relation between endometrioma and ovarian cancer. Minerva Obstet Gynecol.
2021 Jun;73(3):347-353. doi: 10.23736/S2724-606X.21.04757-2. PMID: 34008389.
38: Mikhaleva LM, Davydov AI, Patsap OI, Mikhaylenko EV, Nikolenko VN, Neganova
ME, Klochkov SG, Somasundaram SG, Kirkland CE, Aliev G. Malignant Transformation
and Associated Biomarkers of Ovarian Endometriosis: A Narrative Review. Adv
Ther. 2020 Jun;37(6):2580-2603. doi: 10.1007/s12325-020-01363-5. Epub 2020 May
8. PMID: 32385745; PMCID: PMC7467438.
39: Murakami K, Kotani Y, Shiro R, Takaya H, Nakai H, Matsumura N.
Endometriosis-associated ovarian cancer occurs early during follow-up of
endometrial cysts. Int J Clin Oncol. 2020 Jan;25(1):51-58. doi:
10.1007/s10147-019-01536-5. Epub 2019 Aug 31. PMID: 31473885.
40: Leone Roberti Maggiore U, Bogani G, Paolini B, Martinelli F, Chiarello G,
Spanò Bascio L, Chiappa V, Ferrero S, Ditto A, Raspagliesi F. Endometriosis-
associated ovarian cancer: a different clinical entity. Int J Gynecol Cancer.
2024 Jun 3;34(6):863-870. doi: 10.1136/ijgc-2023-005139. PMID: 38531540.
41: Bulun SE, Wan Y, Matei D. Epithelial Mutations in Endometriosis: Link to
Ovarian Cancer. Endocrinology. 2019 Mar 1;160(3):626-638. doi:
10.1210/en.2018-00794. PMID: 30657901; PMCID: PMC6382454.
42: Liu D, Wu Y, Zhou K. Endometriosis and Ovarian Cancer: Insights from NHANES
and Mendelian Randomization Analysis. Reprod Sci. 2025 Jul;32(7):2283-2294. doi:
10.1007/s43032-025-01910-x. Epub 2025 Jun 23. PMID: 40550987; PMCID:
PMC12270951.
43: Giannini A, Massimello F, Caretto M, Cosimi G, Mannella P, Luisi S, Gadducci
A, Simoncini T. Factors in malignant transformation of ovarian endometriosis: A
narrative review. Gynecol Endocrinol. 2024 Dec;40(1):2409911. doi:
10.1080/09513590.2024.2409911. Epub 2024 Oct 24. PMID: 39445672.
44: Wei JJ, William J, Bulun S. Endometriosis and ovarian cancer: a review of
clinical, pathologic, and molecular aspects. Int J Gynecol Pathol. 2011
Nov;30(6):553-68. doi: 10.1097/PGP.0b013e31821f4b85. PMID: 21979592; PMCID:
PMC4130217.
45: Moga MA, Bălan A, Dimienescu OG, Burtea V, Dragomir RM, Anastasiu CV.
Circulating miRNAs as Biomarkers for Endometriosis and Endometriosis-Related
Ovarian Cancer-An Overview. J Clin Med. 2019 May 23;8(5):735. doi:
10.3390/jcm8050735. PMID: 31126056; PMCID: PMC6571871.
46: Acién P, Velasco I, Acién M, Capello C, Vela P. Epithelial ovarian cancers
and endometriosis. Gynecol Obstet Invest. 2015;79(2):126-35. doi:
10.1159/000367597. Epub 2015 Jan 27. PMID: 25634648.
47: Santamaria X, Taylor H. MicroRNA and gynecological reproductive diseases.
Fertil Steril. 2014 Jun;101(6):1545-51. doi: 10.1016/j.fertnstert.2014.04.044.
PMID: 24882618.
48: del Carmen MG. Evidence for the Relationship Between Endometriosis and
Epithelial Ovarian Cancer. Obstet Gynecol Surv. 2015 Sep;70(9):587-95. doi:
10.1097/OGX.0000000000000218. PMID: 26403563.
49: Chico-Sordo L, García-Velasco JA. MicroRNAs as Biomarkers and Therapeutic
Targets in Female Infertility. Int J Mol Sci. 2024 Dec 3;25(23):12979. doi:
10.3390/ijms252312979. PMID: 39684688; PMCID: PMC11640832.
50: Vlahos NF, Kalampokas T, Fotiou S. Endometriosis and ovarian cancer: a
review. Gynecol Endocrinol. 2010 Mar;26(3):213-9. doi:
10.1080/09513590903184050. PMID: 19718562.
51: Xie Y, Kong W, Luo D, Chen S, Zhao X, Zhang HE. Ovarian Clear Cell
Carcinoma: Genomic Characterization, Pathogenesis and Targeted Therapy.
Anticancer Res. 2023 Aug;43(8):3401-3410. doi: 10.21873/anticanres.16515. PMID:
37500149
52: González-Cantó E, Marí-Alexandre J, Gilabert-Estellés J. Exploring the
feasibility of anti-PD-1/PD-L1 immunotherapy in endometriosis-associated ovarian
cancer. Fertil Steril. 2022 Jan;117(1):169-170. doi:
10.1016/j.fertnstert.2021.11.007. Epub 2021 Dec 2. PMID: 34865852.
53: Siufi Neto J, Kho RM, Siufi DF, Baracat EC, Anderson KS, Abrão MS. Cellular,
histologic, and molecular changes associated with endometriosis and ovarian
cancer. J Minim Invasive Gynecol. 2014 Jan-Feb;21(1):55-63. doi:
10.1016/j.jmig.2013.07.021. Epub 2013 Aug 17. PMID: 23962574.
54: Phung MT, Muthukumar A, Trabert B, Webb PM, Jordan SJ, Terry KL, Cramer DW,
Titus LJ, Risch HA, Doherty JA, Harris HR, Goodman MT, Modugno F, Moysich KB,
Jensen A, Kjaer SK, Anton-Culver H, Ziogas A, Berchuck A, Khoja L, Wu AH, Pike
MC, Pearce CL, Lee AW. Effects of risk factors for ovarian cancer in women with
and without endometriosis. Fertil Steril. 2022 Nov;118(5):960-969. doi:
10.1016/j.fertnstert.2022.07.019. Epub 2022 Sep 29. PMID: 36182623; PMCID:
PMC9969849.
55: Kobayashi H. Potential scenarios leading to ovarian cancer arising from
endometriosis. Redox Rep. 2016 May;21(3):119-26. doi:
10.1179/1351000215Y.0000000038. Epub 2016 Feb 15. PMID: 26317761; PMCID:
PMC6837701.
56: Barreta A, Sarian L, Ferracini AC, Eloy L, Brito ABC, de Angelo Andrade L,
Derchain S. Endometriosis-Associated Ovarian Cancer: Population Characteristics
and Prognosis. Int J Gynecol Cancer. 2018 Sep;28(7):1251-1257. doi:
10.1097/IGC.0000000000001317. PMID: 30142123.
57: Dahiya A, Sebastian A, Thomas A, George R, Thomas V, Peedicayil A.
Endometriosis and malignancy: The intriguing relationship. Int J Gynaecol
Obstet. 2021 Oct;155(1):72-78. doi: 10.1002/ijgo.13585. Epub 2021 Feb 11. PMID:
33415752
58: Munksgaard PS, Blaakaer J. The association between endometriosis and ovarian
cancer: a review of histological, genetic and molecular alterations. Gynecol
Oncol. 2012 Jan;124(1):164-9. doi: 10.1016/j.ygyno.2011.10.001. Epub 2011 Oct
26. PMID: 22032835.
59: Kim JM, Hong DG. Is ovarian cystectomy for atypical ovarian endometrioma
safe?: A single center study. Medicine (Baltimore). 2022 Sep 2;101(35):e30105.
doi: 10.1097/MD.0000000000030272. PMID: 36107548; PMCID: PMC9439743.
60: Voigt PC, Chaudhari A, Tsai S, Milad MP, Yang LC. Atypical endometriosis and
the progression to endometriosis-associated ovarian cancer: an updated review.
Curr Opin Obstet Gynecol. 2025 Aug 1;37(4):215-220. doi:
10.1097/GCO.0000000000001043. Epub 2025 May 8. PMID: 40459436.
61: Bartiromo L, Schimberni M, Villanacci R, Mangili G, Ferrari S, Ottolina J,
Salmeri N, Dolci C, Tandoi I, Candiani M. A Systematic Review of Atypical
Endometriosis-Associated Biomarkers. Int J Mol Sci. 2022 Apr 17;23(8):4425. doi:
10.3390/ijms23084425. PMID: 35457244; PMCID: PMC9029517.
62: Younis JS. Endometriosis-Associated Ovarian Cancer: What Are the
Implications for Women with Intact Endometrioma Planning for a Future Pregnancy?
A Reproductive Clinical Outlook. Biomolecules. 2022 Nov 21;12(11):1721. doi:
10.3390/biom12111721. PMID: 36421735; PMCID: PMC9688199.
63: Yuan M, Chen S, Liao Z, Wang K. The expression of autophagy-related gene
CXCL12 in endometriosis associated ovarian cancer and pan-cancer analysis. Front
Endocrinol (Lausanne). 2025 Mar 17;16:1450892. doi: 10.3389/fendo.2025.1450892.
PMID: 40166682; PMCID: PMC11955448.
64: Mezzapesa F, Dondi G, Coada CA, De Leo A, De Terlizzi F, Strigari L, Di
Costanzo S, Ravegnini G, Santoro M, de Biase D, Genovesi L, De Iaco P, Perrone
AM. Two possible entities of endometriosis-associated ovarian cancer: correlated
or incidental? Int J Gynecol Cancer. 2025 Apr;35(4):101634. doi:
10.1016/j.ijgc.2025.101634. Epub 2025 Jan 10. PMID: 39955191.
65: Tekle H, Sandler DP, Ogunsina K, O'Brien KM. The independent and joint
associations of hysterectomy and uterine fibroids or endometriosis with ovarian
cancer incidence: results from a US-based cohort. Am J Epidemiol. 2025 Feb
5;194(2):370-378. doi: 10.1093/aje/kwae235. PMID: 39049451; PMCID: PMC11815501.
66: Ring LL, Baandrup L, Zheng G, Gottschau M, Dehlendorff C, Mellemkjær L,
Kjaer SK. Hysterectomy and risk of epithelial ovarian cancer by histologic type,
endometriosis, and menopausal hormone therapy. Cancer Epidemiol. 2023
Jun;84:102359. doi: 10.1016/j.canep.2023.102359. Epub 2023 Apr 12. PMID:
37054550
67: Wang H, Chen C, Wang D, Zhu Y, Chen P. Correlation of clinicopathological
and prognostic characteristics between endometriosis-associated and primary
ovarian cancer. BMC Cancer. 2023 Dec 8;23(1):1210. doi:
10.1186/s12885-023-11641-4. PMID: 38066448; PMCID: PMC10704787.
68: Hermens M, van Altena AM, Bulten J, van Vliet HAAM, Siebers AG, Bekkers RLM.
Incidence of ovarian cancer after bilateral salpingo-oophorectomy in women with
histologically proven endometriosis. Fertil Steril. 2022 May;117(5):938-945.
doi: 10.1016/j.fertnstert.2022.01.030. Epub 2022 Mar 14. PMID: 35300832.
69: Khalaj K, Miller JE, Fenn CR, Ahn S, Luna RL, Symons L, Monsanto SP, Koti M,
Tayade C. RNA-Binding Proteins in Female Reproductive Pathologies. Am J Pathol.
2017 Jun;187(6):1200-1210. doi: 10.1016/j.ajpath.2017.01.017. Epub 2017 Apr 11.
PMID: 28408123.
70: Ness RB. Endometriosis and ovarian cancer: thoughts on shared
pathophysiology. Am J Obstet Gynecol. 2003 Jul;189(1):280-94. doi:
10.1067/mob.2003.408. PMID: 12861175.
71: Oral E, Aydin O, Kumbak BA, İlvan S, Yilmaz H, Tustas E, Bese T, Demirkiran
F, Arvas M. Concomitant endometriosis in malignant and borderline ovarian
tumours<sup></sup>. J Obstet Gynaecol. 2018 Nov;38(8):1104-1109. doi:
10.1080/01443615.2018.1441815. Epub 2018 Jun 8. PMID: 29884083.
72: Mandai M, Yamaguchi K, Matsumura N, Baba T, Konishi I. Ovarian cancer in
endometriosis: molecular biology, pathology, and clinical management. Int J Clin
Oncol. 2009 Oct;14(5):383-91. doi: 10.1007/s10147-009-0935-y. Epub 2009 Oct 25.
PMID: 19856044.
73: Marí-Alexandre J, Carcelén AP, Agababyan C, Moreno-Manuel A, García-Oms J,
Calabuig-Fariñas S, Gilabert-Estellés J. Interplay Between MicroRNAs and
Oxidative Stress in Ovarian Conditions with a Focus on Ovarian Cancer and
Endometriosis. Int J Mol Sci. 2019 Oct 25;20(21):5322. doi:
10.3390/ijms20215322. PMID: 31731537; PMCID: PMC6862266.
74: Tamaru S, Kajihara T, Mizuno Y, Mizuno Y, Tochigi H, Ishihara O. Endometrial
microRNAs and their aberrant expression patterns. Med Mol Morphol. 2020
Sep;53(3):131-140. doi: 10.1007/s00795-020-00252-8. Epub 2020 Apr 29. PMID:
32350620
75: Tan DA, Almaria MJG. Postmenopausal endometriosis: drawing a clearer
clinical picture. Climacteric. 2018 Jun;21(3):249-255. doi:
10.1080/13697137.2018.1450855. Epub 2018 Apr 3. PMID: 29609503.
76: Kobayashi H. Ovarian cancer in endometriosis: epidemiology, natural history,
and clinical diagnosis. Int J Clin Oncol. 2009 Oct;14(5):378-82. doi:
10.1007/s10147-009-0931-2. Epub 2009 Oct 25. PMID: 19856043.
77: Taniguchi F. New knowledge and insights about the malignant transformation
of endometriosis. J Obstet Gynaecol Res. 2017 Jul;43(7):1093-1100. doi:
10.1111/jog.13372. PMID: 28718209.
78: Wang X, Zhou L, Dong Z, Wang G. Identification of iron metabolism-related
predictive markers of endometriosis and endometriosis-relevant ovarian cancer.
Medicine (Baltimore). 2023 Apr 14;102(15):e33478. doi:
10.1097/MD.0000000000033478. PMID: 37058039; PMCID: PMC10101319.
79: Kho RM, Abrao MS. Ovarian remnant syndrome: etiology, diagnosis, treatment
and impact of endometriosis. Curr Opin Obstet Gynecol. 2012 Aug;24(4):210-4.
doi: 10.1097/GCO.0b013e3283558539. PMID: 22729094.
80: Yang B, Wang D, Chen H, Yang F. The association between endometriosis and
survival outcomes of ovarian cancer: Evidence-based on a meta-analysis. Niger J
Clin Pract. 2015 Sep-Oct;18(5):577-83. doi: 10.4103/1119-3077.158941. PMID:
26096232
81: Wu J, Fang X, Huang H, Huang W, Wang L, Xia X. Construction and topological
analysis of an endometriosis-related exosomal circRNA-miRNA-mRNA regulatory
network. Aging (Albany NY). 2021 Apr 26;13(9):12607-12630. doi:
10.18632/aging.202937. Epub 2021 Apr 26. PMID: 33901012; PMCID: PMC8148458.
82: Blumenfeld Z. Possible treatment-associated cancer in endometriosis. Hum
Reprod Update. 2020 Sep 1;26(5):774. doi: 10.1093/humupd/dmaa023. PMID:
32556112
83: Hermens M, van Altena AM, van der Aa M, Bulten J, van Vliet HAAM, Siebers
AG, Bekkers RLM. Ovarian cancer prognosis in women with endometriosis: a
retrospective nationwide cohort study of 32,419 women. Am J Obstet Gynecol. 2021
Mar;224(3):284.e1-284.e10. doi: 10.1016/j.ajog.2020.08.056. Epub 2020 Aug 22.
PMID: 32841629.
84: Li Q, Sun Y, Zhang X, Wang L, Wu W, Wu M, Meng C, Liu G. Endometriosis-
associated ovarian cancer is a single entity with distinct clinicopathological
characteristics. Cancer Biol Ther. 2019;20(7):1029-1034. doi:
10.1080/15384047.2019.1595278. Epub 2019 Mar 26. PMID: 30913953; PMCID:
PMC6605994.
85: Sheykhi-Sabzehpoush M, Ghasemian M, Khojasteh Pour F, Mighani M,
Moghanibashi M, Mohammad Jafari R, Zabel M, Dzięgiel P, Farzaneh M, Kempisty B.
Emerging roles of long non-coding RNA FTX in human disorders. Clin Transl Oncol.
2023 Oct;25(10):2812-2831. doi: 10.1007/s12094-023-03163-z. Epub 2023 Apr 24.
PMID: 37095425.
86: Liu J, Ma Y, Jiang W, Xie P. Research progress on correlative prediction
factors and prediction models of endometriosis associated ovarian carcinoma.
Medicine (Baltimore). 2024 Oct 18;103(42):e40131. doi:
10.1097/MD.0000000000040131. PMID: 39432664; PMCID: PMC11495724.
87: Vlad AM, Diaconu I, Gantt KR. MUC1 in endometriosis and ovarian cancer.
Immunol Res. 2006;36(1-3):229-36. doi: 10.1385/IR:36:1:229. PMID: 17337783.
88: Mckinnon B, Mueller MD, Nirgianakis K, Bersinger NA. Comparison of ovarian
cancer markers in endometriosis favours HE4 over CA125. Mol Med Rep. 2015
Oct;12(4):5179-84. doi: 10.3892/mmr.2015.4062. Epub 2015 Jul 8. PMID: 26165164.
89: Yun BS, Won S, Kim JH, Lee N, Kim M, Kim MK, Kim ML, Jung YW, Kim JY, Seong
SJ, Shin E. PAX2, PAX8, and PR are correlated with ovarian seromucinous
borderline tumor with endometriosis. J Ovarian Res. 2022 Apr 6;15(1):41. doi:
10.1186/s13048-022-00975-5. PMID: 35387670; PMCID: PMC8985320.
90: Nakamura N, Terai Y, Nunode M, Kokunai K, Konishi H, Taga S, Nakamura M, Yoo
M, Hayashi M, Yamashita Y, Ohmichi M. The differential expression of miRNAs
between ovarian endometrioma and endometriosis-associated ovarian cancer. J
Ovarian Res. 2020 May 2;13(1):51. doi: 10.1186/s13048-020-00652-5. PMID:
32359364; PMCID: PMC7196233.
91: Konishi I. Ovarian cancer in endometriosis. Int J Clin Oncol. 2009
Oct;14(5):377. doi: 10.1007/s10147-009-0930-3. Epub 2009 Oct 25. PMID: 19856042.
92: Nezhat F, Datta MS, Hanson V, Pejovic T, Nezhat C, Nezhat C. The
relationship of endometriosis and ovarian malignancy: a review. Fertil Steril.
2008 Nov;90(5):1559-70. doi: 10.1016/j.fertnstert.2008.08.007. PMID: 18993168.
93: Zheng R, Du X, Lei Y. Correlations between endometriosis, lipid profile, and
estrogen levels. Medicine (Baltimore). 2023 Jul 21;102(29):e34348. doi:
10.1097/MD.0000000000034348. PMID: 37478235; PMCID: PMC10662880.
94: Fadare O, Parkash V. Pathology of Endometrioid and Clear Cell Carcinoma of
the Ovary. Surg Pathol Clin. 2019 Jun;12(2):529-564. doi:
10.1016/j.path.2019.01.009. PMID: 31097114.
95: Sheikhvatan M, Chaichian S, Moazzami B. A Systematic Review and
Bioinformatics Study on Genes and micro-RNAs Involving the Transformation of
Endometriosis into Ovarian Cancer. Microrna. 2020;9(2):101-111. doi:
10.2174/2211536608666190917152104. PMID: 31530272; PMCID: PMC7366012.
96: Haruta S, Furukawa N, Yoshizawa Y, Tsunemi T, Nagai A, Kawaguchi R, Tanase
Y, Yoshida S, Kobayashi H. Molecular genetics and epidemiology of epithelial
ovarian cancer (Review). Oncol Rep. 2011 Dec;26(6):1347-56. doi:
10.3892/or.2011.1456. Epub 2011 Sep 12. PMID: 21922146.
97: Liu Y, Fan L, Jin L, Lu C, Li T, Zhang Z, Xie C, Li S, Zhang Y, Ren J, Lu D.
Integrated bioinformatic analysis of dysregulated microRNA-mRNA co-expression
network in ovarian endometriosis. Acta Obstet Gynecol Scand. 2022
Oct;101(10):1074-1084. doi: 10.1111/aogs.14430. Epub 2022 Jul 25. PMID:
35876135; PMCID: PMC9812100.
98: Garavaglia E, Sigismondi C, Ferrari S, Candiani M. The origin of
endometriosis-associated ovarian cancer from uterine neoplastic lesions. Med
Hypotheses. 2018 Jan;110:80-82. doi: 10.1016/j.mehy.2017.11.006. Epub 2017 Nov
13. PMID: 29317075.
99: De Santis C, Götte M. The Role of microRNA Let-7d in Female Malignancies and
Diseases of the Female Reproductive Tract. Int J Mol Sci. 2021 Jul
8;22(14):7359. doi: 10.3390/ijms22147359. PMID: 34298978; PMCID: PMC8305730.
100: Zhang Y, Qu P. Factors associated with ovarian endometriosis malignancy and
its recurrence in Chinese women. J Obstet Gynaecol. 2019 Nov;39(8):1148-1153.
doi: 10.1080/01443615.2019.1603209. Epub 2019 Jul 15. PMID: 31307261.
101: Chiaffarino F, Cipriani S, Ricci E, Esposito G, Parazzini F, Vercellini P.
Histologic Subtypes in Endometriosis-Associated Ovarian Cancer and Ovarian
Cancer Arising in Endometriosis: A Systematic Review and Meta-Analysis. Reprod
Sci. 2024 Jun;31(6):1642-1650. doi: 10.1007/s43032-024-01489-9. Epub 2024 Mar 4.
Erratum in: Reprod Sci. 2024 Jun;31(6):1768. doi: 10.1007/s43032-024-01556-1.
PMID: 38438776; PMCID: PMC11111532.
102: Van Gorp T, Amant F, Neven P, Vergote I, Moerman P. Endometriosis and the
development of malignant tumours of the pelvis. A review of literature. Best
Pract Res Clin Obstet Gynaecol. 2004 Apr;18(2):349-71. doi:
10.1016/j.bpobgyn.2003.03.001. PMID: 15157647.
103: Leenen S, Hermens M, de Vos van Steenwijk PJ, Bekkers RLM, van Esch EMG.
Immunologic factors involved in the malignant transformation of endometriosis to
endometriosis-associated ovarian carcinoma. Cancer Immunol Immunother. 2021
Jul;70(7):1821-1829. doi: 10.1007/s00262-020-02831-1. Epub 2021 Jan 7. PMID:
33411080; PMCID: PMC10992190.
104: Gourley C. Link between endometriosis and ovarian-cancer subtypes. Lancet
Oncol. 2012 Apr;13(4):326-8. doi: 10.1016/S1470-2045(12)70029-3. Epub 2012 Feb
22. PMID: 22361335.
105: Christou CD, Mitsas AC, Vlachavas I, Tsoulfas G. The Use of Machine
Learning in MicroRNA Diagnostics: Current Perspectives. Microrna.
2022;11(3):175-184. doi: 10.2174/2211536611666220818145553. PMID: 35984026.
106: Talia KL, McCluggage WG. Microscopic Sertoliform Sex Cord Proliferations: A
Rare Incidental Finding Associated With Endometriosis and Ovarian Epithelial
Neoplasia. Int J Gynecol Pathol. 2023 Jan 1;42(1):70-77. doi:
10.1097/PGP.0000000000000873. Epub 2022 Mar 14. PMID: 35283445.
107: Dinkelspiel HE, Matrai C, Pauk S, Pierre-Louis A, Chiu YL, Gupta D, Caputo
T, Ellenson LH, Holcomb K. Does the Presence of Endometriosis Affect Prognosis
of Ovarian Cancer? Cancer Invest. 2016;34(3):148-54. doi:
10.3109/07357907.2016.1139716. Epub 2016 Mar 17. PMID: 26986692; PMCID:
PMC5292825.
108: Wang Q, Wang L, L Y, Ding X, Liu A. Expression and significance of ARID1A
mRNA in endometriosis- associated ovarian cancer. J BUON. 2017 Sep-
Oct;22(5):1314-1321. PMID: 29135119.
109: Somigliana E, Vigano' P, Parazzini F, Stoppelli S, Giambattista E,
Vercellini P. Association between endometriosis and cancer: a comprehensive
review and a critical analysis of clinical and epidemiological evidence. Gynecol
Oncol. 2006 May;101(2):331-41. doi: 10.1016/j.ygyno.2005.11.033. Epub 2006 Feb
13. PMID: 16473398.
110: Yamamoto Y, Wakikawa A, Ueno A, Nagai R, Matsumoto M, Komatsu J, Kinoshita
H, Minami S, Hayashi K. Comparison of endometriotic cysts and ovarian cancer in
association with endometriotic cysts. Cancer Treat Res Commun. 2018;14:26-29.
doi: 10.1016/j.ctarc.2017.11.002. Epub 2017 Nov 13. PMID: 30104005.
111: Teasley HE, Beesley A, Kim TH, Risinger J, Young SL, Jeong JW, Schammel DP,
Lessey BA, Elder JW, Puls L. Differential Expression of KRAS and SIRT1 in
Ovarian Cancers with and Without Endometriosis. Reprod Sci. 2020
Jan;27(1):145-151. doi: 10.1007/s43032-019-00017-4. Epub 2020 Jan 1. PMID:
32046380
112: Mormile R. Endometriosis and the risk of ovarian cancer: is miR126 the
Achille's heel? Arch Gynecol Obstet. 2024 Aug;310(2):1275-1276. doi:
10.1007/s00404-024-07440-2. Epub 2024 Feb 27. PMID: 38413422.
113: Kurman RJ, Shih IeM. Seromucinous Tumors of the Ovary. What's in a Name?
Int J Gynecol Pathol. 2016 Jan;35(1):78-81. doi: 10.1097/PGP.0000000000000266.
PMID: 26598986; PMCID: PMC5512580.
114: Saavalainen L, Lassus H, But A, Gissler M, Heikinheimo O, Pukkala E.
Incidence of extraovarian clear cell cancers in women with surgically diagnosed
endometriosis: A cohort study. PLoS One. 2021 Jun 29;16(6):e0253270. doi:
10.1371/journal.pone.0253270. PMID: 34185779; PMCID: PMC8241117.
115: Maeda D, Shih IeM. Pathogenesis and the role of ARID1A mutation in
endometriosis-related ovarian neoplasms. Adv Anat Pathol. 2013 Jan;20(1):45-52.
doi: 10.1097/PAP.0b013e31827bc24d. PMID: 23232571; PMCID: PMC3523307.
116: Pan Q, Chegini N. MicroRNA signature and regulatory functions in the
endometrium during normal and disease states. Semin Reprod Med. 2008
Nov;26(6):479-93. doi: 10.1055/s-0028-1096128. Epub 2008 Oct 24. PMID: 18951330;
PMCID: PMC2728121.
117: Livori K, Calleja-Agius J. Rare but Still There: A Scoping Review on
Endometriosis-Associated Ovarian Cancer. Discov Med. 2024 Mar;36(182):467-481.
doi: 10.24976/Discov.Med.202436182.44. PMID: 38531788.
118: Kaku T, Ogawa S, Kawano Y, Ohishi Y, Kobayashi H, Hirakawa T, Nakano H.
Histological classification of ovarian cancer. Med Electron Microsc. 2003
Mar;36(1):9-17. doi: 10.1007/s007950300002. PMID: 12658347.
119: Poole EM, Lin WT, Kvaskoff M, De Vivo I, Terry KL, Missmer SA.
Endometriosis and risk of ovarian and endometrial cancers in a large prospective
cohort of U.S. nurses. Cancer Causes Control. 2017 May;28(5):437-445. doi:
10.1007/s10552-017-0856-4. Epub 2017 Mar 15. PMID: 28299512; PMCID: PMC5410866.
120: Swiersz LM. Role of endometriosis in cancer and tumor development. Ann N Y
Acad Sci. 2002 Mar;955:281-92; discussion 293-5, 396-406. doi:
10.1111/j.1749-6632.2002.tb02788.x. PMID: 11949955.
121: Melin AS, Lundholm C, Malki N, Swahn ML, Sparèn P, Bergqvist A. Hormonal
and surgical treatments for endometriosis and risk of epithelial ovarian cancer.
Acta Obstet Gynecol Scand. 2013 May;92(5):546-54. doi: 10.1111/aogs.12123. Epub
2013 Apr 8. PMID: 23560387.
122: Li YT, Lee WL, Wang PH. Is it possible to use the serum levels of alpha
1-antitrypsin as a serum biomarker to distinguish endometriosis and
endometriosis-associated epithelial ovarian cancers? J Chin Med Assoc. 2021 Nov
1;84(11):985-986. doi: 10.1097/JCMA.0000000000000644. PMID: 34698690.
123: Krikun G. The CXL12/CXCR4/CXCR7 axis in female reproductive tract disease:
Review. Am J Reprod Immunol. 2018 Nov;80(5):e13028. doi: 10.1111/aji.13028. Epub
2018 Aug 14. PMID: 30106199.
124: Park JY, Kim DY, Suh DS, Kim JH, Kim YM, Kim YT, Nam JH. Significance of
Ovarian Endometriosis on the Prognosis of Ovarian Clear Cell Carcinoma. Int J
Gynecol Cancer. 2018 Jan;28(1):11-18. doi: 10.1097/IGC.0000000000001136. PMID:
28930811
125: Lu Z, Gao Y. Screening differentially expressed genes between endometriosis
and ovarian cancer to find new biomarkers for endometriosis. Ann Med. 2021
Dec;53(1):1377-1389. doi: 10.1080/07853890.2021.1966087. PMID: 34409913; PMCID:
PMC8381947.
126: Leiserowitz GS, Gumbs JL, Oi R, Dalrymple JL, Smith LH, Ryu J, Scudder S,
Russell AH. Endometriosis-related malignancies. Int J Gynecol Cancer. 2003 Jul-
Aug;13(4):466-71. doi: 10.1046/j.1525-1438.2003.13329.x. PMID: 12911723.
127: Xu P, Ding S, Zhu L, Le F, Huang X, Tian Y, Zhang X. Elevated RON protein
expression in endometriosis and disease-associated ovarian cancers. Arch Gynecol
Obstet. 2017 Mar;295(3):631-639. doi: 10.1007/s00404-016-4248-x. Epub 2016 Nov
26. PMID: 27888297.
128: Thomsen LH, Schnack TH, Buchardi K, Hummelshoj L, Missmer SA, Forman A,
Blaakaer J. Risk factors of epithelial ovarian carcinomas among women with
endometriosis: a systematic review. Acta Obstet Gynecol Scand. 2017
Jun;96(6):761-778. doi: 10.1111/aogs.13010. Epub 2016 Oct 2. PMID: 27565819.
129: Kumari P, Sharma I, Saha SC, Srinivasan R, Minhas P. Diagnostic potential
of differentially regulated microRNAs among endometriosis, endometrioid ovarian
cancer, and endometrial cancer. J Cancer Res Ther. 2021 Jul-Sep;17(4):1003-1011.
doi: 10.4103/jcrt.JCRT_969_19. PMID: 34528556.
130: Buis CC, van Leeuwen FE, Mooij TM, Burger CW; OMEGA Project Group.
Increased risk for ovarian cancer and borderline ovarian tumours in subfertile
women with endometriosis. Hum Reprod. 2013 Dec;28(12):3358-69. doi:
10.1093/humrep/det340. Epub 2013 Sep 5. PMID: 24014607.
131: Tang T, Lai H, Huang X, Gu L, Shi H. Application of serum markers in
diagnosis and staging of ovarian endometriosis. J Obstet Gynaecol Res. 2021
Apr;47(4):1441-1450. doi: 10.1111/jog.14654. Epub 2021 Jan 14. PMID: 33448139.
132: Kim TH, Lee HH, Hwang JY, Byun D, Mun MJ. Single nucleotide polymorphisms
in both endometriosis and ovarian cancer. Acta Obstet Gynecol Scand. 2014
Aug;93(8):839-41. doi: 10.1111/aogs.12385. Epub 2014 Apr 29. PMID: 24684690.
133: Garrett LA, Growdon WB, Goodman A, Boruta DM, Schorge JO, del Carmen MG.
Endometriosis-associated ovarian malignancy: a retrospective analysis of
presentation, treatment, and outcome. J Reprod Med. 2013 Nov-
Dec;58(11-12):469-76. PMID: 24568040.
134: Capmas P, Suarthana E, Tulandi T. Further evidence that endometriosis is
related to tubal and ovarian cancers: A study of 271,444 inpatient women. Eur J
Obstet Gynecol Reprod Biol. 2021 May;260:105-109. doi:
10.1016/j.ejogrb.2021.02.022. Epub 2021 Feb 24. PMID: 33756338.
135: Grandi G, Toss A, Cortesi L, Botticelli L, Volpe A, Cagnacci A. The
Association between Endometriomas and Ovarian Cancer: Preventive Effect of
Inhibiting Ovulation and Menstruation during Reproductive Life. Biomed Res Int.
2015;2015:751571. doi: 10.1155/2015/751571. Epub 2015 Aug 30. PMID: 26413541;
PMCID: PMC4568052.
136: Sundqvist J, Falconer H, Seddighzadeh M, Vodolazkaia A, Fassbender A, Kyama
C, Bokor A, Stephansson O, Gemzell-Danielsson K, D'Hooghe TM. Ovarian cancer-
associated polymorphisms in the BNC2 gene among women with endometriosis. Hum
Reprod. 2011 Aug;26(8):2253-7. doi: 10.1093/humrep/der169. Epub 2011 Jun 4.
PMID: 21642636.
137: Moazzami B, Chaichian S, Nikfar B, Arbabi Bidgoli S. Modulation of
microRNAs expression and cellular signaling pathways through curcumin as a
potential therapeutical approach against ovarian cancer: A review. Pathol Res
Pract. 2023 Jul;247:154527. doi: 10.1016/j.prp.2023.154527. Epub 2023 May 8.
PMID: 37235907.
138: Vercellini P. Introduction: Management of endometriosis: moving toward a
problem-oriented and patient-centered approach. Fertil Steril. 2015
Oct;104(4):761-763. doi: 10.1016/j.fertnstert.2015.09.004. Epub 2015 Sep 9.
PMID: 26363383.
139: Wang D, Luo Y, Wang G, Yang Q. Circular RNA expression profiles and
bioinformatics analysis in ovarian endometriosis. Mol Genet Genomic Med. 2019
Jul;7(7):e00756. doi: 10.1002/mgg3.756. Epub 2019 May 29. PMID: 31144476; PMCID:
PMC6637292.
140: Tanase Y, Kawaguchi R, Takahama J, Kobayashi H. Factors that Differentiate
between Endometriosis-associated Ovarian Cancer and Benign Ovarian Endometriosis
with Mural Nodules. Magn Reson Med Sci. 2018 Jul 10;17(3):231-237. doi:
10.2463/mrms.mp.2016-0149. Epub 2017 Aug 21. PMID: 28824051; PMCID: PMC6039776.
141: Lauchlan SC. The secondary müllerian system revisited. Int J Gynecol
Pathol. 1994 Jan;13(1):73-9. doi: 10.1097/00004347-199401000-00009. PMID:
8112958
142: Langmár Z, Sziller P. Endometriosis [Endometriosis]. Orv Hetil. 2011 Jun
19;152(25):1013-8. Hungarian. doi: 10.1556/OH.2011.29146. PMID: 21642054.
143: Boyle KJ, Torrealday S. Benign gynecologic conditions. Surg Clin North Am.
2008 Apr;88(2):245-64, v. doi: 10.1016/j.suc.2007.12.001. PMID: 18381112.
144: Yamada Y, Shigetomi H, Onogi A, Haruta S, Kawaguchi R, Yoshida S, Furukawa
N, Nagai A, Tanase Y, Tsunemi T, Oi H, Kobayashi H. Redox-active iron-induced
oxidative stress in the pathogenesis of clear cell carcinoma of the ovary. Int J
Gynecol Cancer. 2011 Oct;21(7):1200-7. doi: 10.1097/IGC.0b013e318222cfdd. PMID:
21885986
145: Liu C, Chen P, Yang Z, Zhang K, Chen F, Zhu Y, Liu J, Liu L, Wang D, Wang
D. New insights into molecular mechanisms underlying malignant transformation of
endometriosis: BANCR promotes miR-612/CPNE3 pathway activity. Reprod Biomed
Online. 2024 Dec;49(6):104326. doi: 10.1016/j.rbmo.2024.104326. Epub 2024 Jun
21. PMID: 39389002.
146: Okamura H, Katabuchi H, Nitta M, Ohtake H. Structural changes and cell
properties of human ovarian surface epithelium in ovarian pathophysiology.
Microsc Res Tech. 2006 Jun;69(6):469-81. doi: 10.1002/jemt.20306. PMID:
16718660
147: Kvaskoff M, Horne AW, Missmer SA. Informing women with endometriosis about
ovarian cancer risk. Lancet. 2017 Dec 2;390(10111):2433-2434. doi:
10.1016/S0140-6736(17)33049-0. Epub 2017 Dec 1. PMID: 29208299.
148: Romanski PA, Bortoletto P, Lindheim SR. "You've got to know when to hold
'em, know when to fold 'em": ovarian cancer risk reduction in patients with
endometriosis. Fertil Steril. 2022 May;117(5):946-947. doi:
10.1016/j.fertnstert.2022.03.002. PMID: 35512978.
149: Collins KE, Wang X, Klymenko Y, Davis NB, Martinez MC, Zhang C, So K,
Buechlein A, Rusch DB, Creighton CJ, Hawkins SM. Transcriptomic analyses of
ovarian clear-cell carcinoma with concurrent endometriosis. Front Endocrinol
(Lausanne). 2023 Aug 9;14:1162786. doi: 10.3389/fendo.2023.1162786. PMID:
37621654; PMCID: PMC10445169.
150: Leyland N, Casper R, Laberge P, Singh SS; SOGC. Endometriosis: diagnosis
and management. J Obstet Gynaecol Can. 2010 Jul;32(7 Suppl 2):S1-32. PMID:
21545757
151: Orlando MS, Cadish LA, Shepherd JP, Falcone T, Chang OH, Kho RM. Salpingo-
oophorectomy or surveillance for ovarian endometrioma in asymptomatic
premenopausal women: a cost-effectiveness analysis. Am J Obstet Gynecol. 2022
Aug;227(2):311.e1-311.e7. doi: 10.1016/j.ajog.2022.04.043. Epub 2022 Apr 28.
PMID: 35490792.
152: Gilabert-Estelles J, Braza-Boils A, Ramon LA, Zorio E, Medina P, Espana F,
Estelles A. Role of microRNAs in gynecological pathology. Curr Med Chem.
2012;19(15):2406-13. doi: 10.2174/092986712800269362. PMID: 22455593.
153: Benoit L, Arnould L, Cheynel N, Diane B, Causeret S, Machado A, Collin F,
Fraisse J, Cuisenier J. Malignant extraovarian endometriosis: a review. Eur J
Surg Oncol. 2006 Feb;32(1):6-11. doi: 10.1016/j.ejso.2005.08.011. Epub 2005 Nov
11. PMID: 16289714.
154: Gadducci A, Lanfredini N, Tana R. Novel insights on the malignant
transformation of endometriosis into ovarian carcinoma. Gynecol Endocrinol. 2014
Sep;30(9):612-7. doi: 10.3109/09513590.2014.926325. Epub 2014 Jun 6. PMID:
24905724
155: Stec P, Rygula A, Jedryka M, Matkowski R, Lepka P. Advanced ovarian cancer
imitating deep infiltrating endometriosis. Radical resection and reconstructive
surgery of the anterior abdominal wall. Ginekol Pol. 2023;94(6):507-508. doi:
10.5603/GP.a2022.0074. Epub 2022 Aug 19. PMID: 35984343.
156: Li M, Tan J, Zhang Y, Ai C, Wang H, Zhang H, Jin Y, Chen Y. Assessing CT
imaging features combined with CEA and CA125 levels to identify endometriosis-
associated ovarian cancer. Abdom Radiol (NY). 2021 Jun;46(6):2367-2375. doi:
10.1007/s00261-020-02571-x. PMID: 32424610.
157: Pearce CL, Templeman C, Rossing MA, Lee A, Near AM, Webb PM, Nagle CM,
Doherty JA, Cushing-Haugen KL, Wicklund KG, Chang-Claude J, Hein R, Lurie G,
Wilkens LR, Carney ME, Goodman MT, Moysich K, Kjaer SK, Hogdall E, Jensen A,
Goode EL, Fridley BL, Larson MC, Schildkraut JM, Palmieri RT, Cramer DW, Terry
KL, Vitonis AF, Titus LJ, Ziogas A, Brewster W, Anton-Culver H, Gentry-Maharaj
A, Ramus SJ, Anderson AR, Brueggmann D, Fasching PA, Gayther SA, Huntsman DG,
Menon U, Ness RB, Pike MC, Risch H, Wu AH, Berchuck A; Ovarian Cancer
Association Consortium. Association between endometriosis and risk of
histological subtypes of ovarian cancer: a pooled analysis of case-control
studies. Lancet Oncol. 2012 Apr;13(4):385-94. doi:
10.1016/S1470-2045(11)70404-1. Epub 2012 Feb 22. PMID: 22361336; PMCID:
PMC3664011.
158: Stewart KA, Cope AG, Burnett TL, Green IC. Deep endometriosis demystified:
Natural progression, hormonal treatment, and malignant transformation. Curr Opin
Obstet Gynecol. 2025 Aug 1;37(4):221-232. doi: 10.1097/GCO.0000000000001036.
Epub 2025 Jun 24. PMID: 40304250.
159: Zhang X, Li M, Tang Z, Li X, Song T. Differentiation between endometriosis-
associated ovarian cancers and non- endometriosis-associated ovarian cancers
based on magnetic resonance imaging. Br J Radiol. 2021 Sep 1;94(1125):20201441.
doi: 10.1259/bjr.20201441. Epub 2021 Apr 29. PMID: 33882252; PMCID: PMC9327745.
160: Sananpanichkul P, Muangtan S, Suknikhom W, Bhamarapravatana K, Suwannarurk
K. Does Endometriosis Hinder Successful Ovarian Debulking Surgery? Asian Pac J
Cancer Prev. 2018 Feb 26;19(2):509-512. doi: 10.22034/APJCP.2018.19.2.509. PMID:
29480993; PMCID: PMC5980942.
161: Kirkham YA, Kives S. Ovarian cysts in adolescents: medical and surgical
management. Adolesc Med State Art Rev. 2012 Apr;23(1):178-91, xii. PMID:
22764562
162: Chene G, Caloone J, Moret S, Le Bail-Carval K, Chabert P, Beaufils E,
Mellier G, Lamblin G. L'endométriose est-elle une lésion pré-cancéreuse ?
Perspectives et implications cliniques [Is endometriosis a precancerous lesion?
Perspectives and clinical implications]. Gynecol Obstet Fertil. 2016
Feb;44(2):106-12. French. doi: 10.1016/j.gyobfe.2016.01.001. Epub 2016 Feb 3.
PMID: 26850282.
163: Paik ES, Kim TJ, Choi CH, Kim BG, Bae DS, Lee JW. Clinical outcomes of
patients with clear cell and endometrioid ovarian cancer arising from
endometriosis. J Gynecol Oncol. 2018 Mar;29(2):e18. doi:
10.3802/jgo.2018.29.e18. Epub 2017 Dec 11. PMID: 29400011; PMCID: PMC5823979.
164: Er TK, Su YF, Wu CC, Chen CC, Wang J, Hsieh TH, Herreros-Villanueva M, Chen
WT, Chen YT, Liu TC, Chen HS, Tsai EM. Targeted next-generation sequencing for
molecular diagnosis of endometriosis-associated ovarian cancer. J Mol Med
(Berl). 2016 Jul;94(7):835-47. doi: 10.1007/s00109-016-1395-2. Epub 2016 Feb 27.
PMID: 26920370.
165: Guo J, Zeng H, Li T, Liang X, Peng J. mRNA, lncRNA and Circular RNA
Expression Profiles in Granulosa Cells of Infertile Women with Ovarian
Endometriosis. Reprod Sci. 2022 Oct;29(10):2937-2946. doi:
10.1007/s43032-022-00966-3. Epub 2022 Jul 7. PMID: 35799021.
166: Bagheri M, Khansarinejad B, Mondanizadeh M, Azimi M, Alavi S. MiRNAs
related in signaling pathways of women's reproductive diseases: an overview. Mol
Biol Rep. 2024 Mar 12;51(1):414. doi: 10.1007/s11033-024-09357-0. PMID:
38472662
167: Saavalainen L, Lassus H, But A, Tiitinen A, Härkki P, Gissler M, Pukkala E,
Heikinheimo O. Risk of Gynecologic Cancer According to the Type of
Endometriosis. Obstet Gynecol. 2018 Jun;131(6):1095-1102. doi:
10.1097/AOG.0000000000002624. PMID: 29742675.
168: Borghese B, Santulli P, Vaiman D, Alexandre J, Goldwasser F, Chapron C. Les
cancers de l'ovaire associés à l'endométriose : physiopathologie et conséquences
sur la pratique clinique [Endometriosis-associated ovarian cancers: pathogenesis
and consequences on daily practice]. J Gynecol Obstet Biol Reprod (Paris). 2013
Jun;42(4):325-33. French. doi: 10.1016/j.jgyn.2013.02.013. Epub 2013 Apr 8.
PMID: 23578493.
169: Sapalidis K, Machairiotis N, Zarogoulidis P, Vasilakaki S, Sardeli C,
Koimtzis G, Pavlidis E, Katsaounis A, Giannakidis D, Michalopoulos N, Mantalobas
S, Alexandrou V, Koulouris C, Amaniti A, Kesisoglou I. Genes' Interactions: A
Major Contributor to the Malignant Transformation of Endometriosis. Int J Mol
Sci. 2019 Apr 14;20(8):1842. doi: 10.3390/ijms20081842. PMID: 31013963; PMCID:
PMC6515388.
170: Donnez J, Squifflet J, Donnez O. Minimally invasive gynecologic procedures.
Curr Opin Obstet Gynecol. 2011 Aug;23(4):289-95. doi:
10.1097/GCO.0b013e328348a283. PMID: 21666466.
171: Ness RB, Modugno F. Endometriosis as a model for inflammation-hormone
interactions in ovarian and breast cancers. Eur J Cancer. 2006
Apr;42(6):691-703. doi: 10.1016/j.ejca.2006.01.009. Epub 2006 Mar 13. PMID:
16531042
172: Sova H, Kangas J, Puistola U, Santala M, Liakka A, Karihtala P. Down-
regulation of 8-hydroxydeoxyguanosine and peroxiredoxin II in the pathogenesis
of endometriosis-associated ovarian cancer. Anticancer Res. 2012
Aug;32(8):3037-44. PMID: 22843871.
173: Suryawanshi S, Vlad AM, Lin HM, Mantia-Smaldone G, Laskey R, Lee M, Lin Y,
Donnellan N, Klein-Patel M, Lee T, Mansuria S, Elishaev E, Budiu R, Edwards RP,
Huang X. Plasma microRNAs as novel biomarkers for endometriosis and
endometriosis-associated ovarian cancer. Clin Cancer Res. 2013 Mar
1;19(5):1213-24. doi: 10.1158/1078-0432.CCR-12-2726. Epub 2013 Jan 29. PMID:
23362326; PMCID: PMC3596045.
174: Wuyung PE, Rahadiati FB, Tjahjadi H, Salinah S, Kusmardi K, Kodariah R,
Wiweko B. Histopathology and ARID1A Expression in Endometriosis- Associated
Ovarian Carcinoma (EAOC) Carcinogenesis Model with Endometrial Autoimplantation
and DMBA Induction. Asian Pac J Cancer Prev. 2021 Feb 1;22(2):553-558. doi:
10.31557/APJCP.2021.22.2.553. PMID: 33639673; PMCID: PMC8190335.
175: Hsu HC, Tseng KY, Wang HC, Sung FC, Ma WF. Risk of Endometriosis and
Subsequent Ovary and Breast Cancers in Nurses: A Population-Based Cohort Study
in Taiwan. Int J Environ Res Public Health. 2019 Sep 18;16(18):3469. doi:
10.3390/ijerph16183469. PMID: 31540449; PMCID: PMC6765965.
176: Lo HW, Weng SF, Chen HS, Tsai EM. Pelvic inflammatory disease is associated
with ovarian cancer development in women with endometriosis: A cohort study in
Taiwan. Int J Gynaecol Obstet. 2022 Jul;158(1):145-152. doi: 10.1002/ijgo.13935.
Epub 2021 Oct 4. PMID: 34536967.
177: Haraguchi H, Koga K, Takamura M, Makabe T, Sue F, Miyashita M, Urata Y,
Izumi G, Harada M, Hirata T, Hirota Y, Wada-Hiraike O, Oda K, Kawana K, Fujii T,
Osuga Y. Development of ovarian cancer after excision of endometrioma. Fertil
Steril. 2016 Nov;106(6):1432-1437.e2. doi: 10.1016/j.fertnstert.2016.07.1077.
Epub 2016 Aug 18. PMID: 27543889.
178: Ren T, Sun TT, Wang S, Sun J, Xiang Y, Shen K, Lang JH. Clinical analysis
of chemo-resistance risk factors in endometriosis associated ovarian cancer. J
Ovarian Res. 2018 May 29;11(1):40. doi: 10.1186/s13048-018-0418-8. PMID:
29843765; PMCID: PMC5975270.
179: Chao X, Wang S, Lang J, Leng J, Fan Q. The application of risk models based
on machine learning to predict endometriosis-associated ovarian cancer in
patients with endometriosis. Acta Obstet Gynecol Scand. 2022
Dec;101(12):1440-1449. doi: 10.1111/aogs.14462. Epub 2022 Oct 9. PMID: 36210724;
PMCID: PMC9812095.
180: Dzatic-Smiljkovic O, Vasiljevic M, Djukic M, Vugdelic R, Vugdelic J.
Frequency of ovarian endometriosis in epithelial ovarian cancer patients. Clin
Exp Obstet Gynecol. 2011;38(4):394-8. PMID: 22268283.
181: Rueda-Martínez A, Garitazelaia A, Cilleros-Portet A, Marí S, Arauzo R, de
Miguel J, González-García BP, Fernandez-Jimenez N, Bilbao JR, García-Santisteban
I. Genetic Contribution of Endometriosis to the Risk of Developing Hormone-
Related Cancers. Int J Mol Sci. 2021 Jun 4;22(11):6083. doi:
10.3390/ijms22116083. PMID: 34199930; PMCID: PMC8200110.
182: Baxter SW, Thomas EJ, Campbell IG. GSTM1 null polymorphism and
susceptibility to endometriosis and ovarian cancer. Carcinogenesis. 2001
Jan;22(1):63-5. doi: 10.1093/carcin/22.1.63. PMID: 11159742.
183: Tranoulis A, Buruiana FH, Gupta B, Kwong A, Lakhiani A, Yap J, Balega J,
Singh K. Friend or foe? The prognostic role of endometriosis in women with clear
cell ovarian carcinoma. A UK population-based cohort study. Arch Gynecol Obstet.
2022 May;305(5):1279-1289. doi: 10.1007/s00404-021-06191-8. Epub 2021 Sep 1.
PMID: 34468823.
184: Zhang W, Jia S, Xiang Y, Yang J, Jia C, Leng J. Comparative study of
endometrioid borderline ovarian tumor with and without endometriosis. J Ovarian
Res. 2018 Aug 11;11(1):67. doi: 10.1186/s13048-018-0440-x. PMID: 30098603;
PMCID: PMC6087536.
185: Brosens IA. Endometriosis--a disease because it is characterized by
bleeding. Am J Obstet Gynecol. 1997 Feb;176(2):263-7. doi:
10.1016/s0002-9378(97)70482-4. PMID: 9065165.
186: Akbarzadeh-Jahromi M, Shekarkhar G, Sari Aslani F, Azarpira N, Heidari
Esfahani M, Momtahan M. Prevalence of Endometriosis in Malignant Epithelial
Ovarian Tumor. Arch Iran Med. 2015 Dec;18(12):844-8. PMID: 26621017.
187: Watkins JC, Young RH. Müllerian Mucinous Cystadenomas of the Ovary: A
Report of 25 Cases of an Unheralded Benign Ovarian Neoplasm Often Associated
With Endometriosis and a Brief Consideration of Neoplasms Arising From the
Latter. Int J Gynecol Pathol. 2022 Jan 1;41(1):68-75. doi:
10.1097/PGP.0000000000000765. PMID: 33577227.
188: Ñiguez Sevilla I, Machado Linde F, Marín Sánchez MDP, Arense JJ, Torroba A,
Nieto Díaz A, Sánchez Ferrer ML. Prognostic importance of atypical endometriosis
with architectural hyperplasia versus cytologic atypia in endometriosis-
associated ovarian cancer. J Gynecol Oncol. 2019 Jul;30(4):e63. doi:
10.3802/jgo.2019.30.e63. Epub 2019 Mar 4. PMID: 31074246; PMCID: PMC6543102.
189: Akita K, Yoshida S, Ikehara Y, Shirakawa S, Toda M, Inoue M, Kitawaki J,
Nakanishi H, Narimatsu H, Nakada H. Different levels of sialyl-Tn antigen
expressed on MUC16 in patients with endometriosis and ovarian cancer. Int J
Gynecol Cancer. 2012 May;22(4):531-8. doi: 10.1097/IGC.0b013e3182473292. PMID:
22367369
190: He ZX, Sun TT, Wang S, Shi HH, Fan QB, Zhu L, Leng JH, Sun DW, Sun J, Lang
JH. Risk Factors for Recurrence of Ovarian Endometriosis in Chinese Patients
Aged 45 and Over. Chin Med J (Engl). 2018 Jun 5;131(11):1308-1313. doi:
10.4103/0366-6999.232790. PMID: 29786043; PMCID: PMC5987501.
191: Shinmura H, Yoneyama K, Harigane E, Tsunoda Y, Fukami T, Matsushima T,
Takeshita T. Use of tumor markers to distinguish endometriosis-related ovarian
neoplasms from ovarian endometrioma. Int J Gynecol Cancer. 2020
Jun;30(6):831-836. doi: 10.1136/ijgc-2020-001210. Epub 2020 Apr 30. PMID:
32354795; PMCID: PMC7362875.
192: Utkan Korun Zeynep Ece, Erdem Mehmet, Erdem Ahmet, Onan Anıl, Bozkurt
Nuray, Öktem Mesut, Biberoğlu Kutay. Use of serum copper and zinc levels in the
diagnostic evaluation of endometrioma and epithelial ovarian carcinoma. Ceska
Gynekol. 2023;88(4):279-286. English. doi: 10.48095/cccg2023279. PMID: 37643909.
193: Andersen CL, Boisen MM, Sikora MJ, Ma T, Tseng G, Suryawanshi S, Vlad A,
Elishaev E, Edwards RP, Oesterreich S. The Evolution of Estrogen Receptor
Signaling in the Progression of Endometriosis to Endometriosis-Associated
Ovarian Cancer. Horm Cancer. 2018 Dec;9(6):399-407. doi:
10.1007/s12672-018-0350-9. Epub 2018 Oct 9. PMID: 30302736; PMCID: PMC10355926.
194: Chang CY, Yang L, Tse J, Lo LC, Tseng CC, Sun L, Lai MT, Chen PH, Hwang T,
Chen CM, Tsai FJ, Sheu JJ. Genetic variations in UCA1, a lncRNA functioning as a
miRNA sponge, determine endometriosis development and the potential associated
infertility via regulating lipogenesis. PLoS One. 2022 Jul 28;17(7):e0271616.
doi: 10.1371/journal.pone.0271616. PMID: 35901079; PMCID: PMC9333278.
195: Hermens M, van Altena AM, Bulten J, Siebers AG, Bekkers RLM. Increased
association of ovarian cancer in women with histological proven
endosalpingiosis. Cancer Epidemiol. 2020 Apr;65:101700. doi:
10.1016/j.canep.2020.101700. Epub 2020 Mar 5. PMID: 32146389.
196: Shigetomi H, Tsunemi T, Haruta S, Kajihara H, Yoshizawa Y, Tanase Y,
Furukawa N, Yoshida S, Sado T, Kobayashi H. Molecular mechanisms linking
endometriosis under oxidative stress with ovarian tumorigenesis and therapeutic
modalities. Cancer Invest. 2012 Jul;30(6):473-80. doi:
10.3109/07357907.2012.681821. Epub 2012 Apr 25. PMID: 22530740.
197: Wu J, Huang H, Huang W, Wang L, Xia X, Fang X. Analysis of exosomal lncRNA,
miRNA and mRNA expression profiles and ceRNA network construction in
endometriosis. Epigenomics. 2020 Jul;12(14):1193-1213. doi:
10.2217/epi-2020-0084. Epub 2020 May 28. PMID: 32462942.
198: Charatsingha R, Hanamornroongruang S, Benjapibal M, Therasakvichya S,
Jaishuen A, Chaopotong P, Srichaikul P, Jareemit N. Comparison of surgical and
oncologic outcomes in patients with clear cell ovarian carcinoma associated with
and without endometriosis. Arch Gynecol Obstet. 2021 Dec;304(6):1569-1576. doi:
10.1007/s00404-021-06096-6. Epub 2021 May 23. PMID: 34023979.
199: Huang X, Yu Q. Bioinformatic analysis confirms differences in circular RNA
expression profiles of cumulus cells between patients with ovarian and
peritoneal endometriosis-associated infertility. Front Endocrinol (Lausanne).
2023 Mar 15;14:1137235. doi: 10.3389/fendo.2023.1137235. PMID: 37008951; PMCID:
PMC10050890.
200: Dong M, Yang P, Hua F. MiR-191 modulates malignant transformation of
endometriosis through regulating TIMP3. Med Sci Monit. 2015 Mar 28;21:915-20.
doi: 10.12659/MSM.893872. PMID: 25819812; PMCID: PMC4387959.
201: Martínez-Serrano MJ, Martínez-Román S, Pahisa J, Balasch J, Carmona F.
Intestinal surgery performed by gynecologists. Acta Obstet Gynecol Scand. 2015
Sep;94(9):954-9. doi: 10.1111/aogs.12698. Epub 2015 Jul 14. PMID: 26084939.
202: Feeley KM, Wells M. Precursor lesions of ovarian epithelial malignancy.
Histopathology. 2001 Feb;38(2):87-95. doi: 10.1046/j.1365-2559.2001.01042.x.
PMID: 11207821.
203: Forte A, Cipollaro M, Galderisi U. Genetic, epigenetic and stem cell
alterations in endometriosis: new insights and potential therapeutic
perspectives. Clin Sci (Lond). 2014 Jan;126(2):123-38. doi: 10.1042/CS20130099.
PMID: 24059589.
204: Dahiya A, Thomas V. Response: Endometriosis and malignancy-The intriguing
relationship. Int J Gynaecol Obstet. 2021 Jun;153(3):558-559. doi:
10.1002/ijgo.13688. Epub 2021 Apr 13. PMID: 33848009.
205: Javadi M, Rad JS, Farashah MSG, Roshangar L. An Insight on the Role of
Altered Function and Expression of Exosomes and MicroRNAs in Female Reproductive
Diseases. Reprod Sci. 2022 May;29(5):1395-1407. doi: 10.1007/s43032-021-00556-9.
Epub 2021 Apr 6. PMID: 33825167.
206: Schnack TH, Høgdall E, Thomsen LN, Høgdall C. Demographic, Clinical, and
Prognostic Factors of Ovarian Clear Cell Adenocarcinomas According to
Endometriosis Status. Int J Gynecol Cancer. 2017 Nov;27(9):1804-1812. doi:
10.1097/IGC.0000000000001102. PMID: 28976447.
207: Xia Y, Xiong N, Huang Y. Relationship between methylation status of RASSF2A
gene promoter and endometriosis-associated ovarian cancer. J Biol Regul Homeost
Agents. 2018 Jan-Feb;32(1):21-28. PMID: 29504361.
208: Lim MC, Chun KC, Shin SJ, Lee IH, Lim KT, Cho CH, Park SY, Nam JH. Clinical
presentation of endometrioid epithelial ovarian cancer with concurrent
endometriosis: a multicenter retrospective study. Cancer Epidemiol Biomarkers
Prev. 2010 Feb;19(2):398-404. doi: 10.1158/1055-9965.EPI-09-0750. Epub 2010 Jan
19. PMID: 20086106.
209: Mandai M, Matsumura N, Baba T, Yamaguchi K, Hamanishi J, Konishi I. Ovarian
clear cell carcinoma as a stress-responsive cancer: influence of the
microenvironment on the carcinogenesis and cancer phenotype. Cancer Lett. 2011
Nov 28;310(2):129-33. doi: 10.1016/j.canlet.2011.06.039. Epub 2011 Jul 8. PMID:
21802200
210: Xu T, Nie X, Zhang L, Meng H, Jiang Y, Wan Y, Cheng W. Derivation and
validation of a nomogram based on clinical characteristics to diagnose
endometriosis associated ovarian cancer preoperatively. J Cancer Res Clin Oncol.
2024 Jan 19;150(1):19. doi: 10.1007/s00432-023-05524-1. PMID: 38243112; PMCID:
PMC10799100.
211: Ye S, Yang J, You Y, Cao D, Bai H, Lang J, Chen J, Shen K. Comparative
study of ovarian clear cell carcinoma with and without endometriosis in People's
Republic of China. Fertil Steril. 2014 Dec;102(6):1656-62. doi:
10.1016/j.fertnstert.2014.08.008. Epub 2014 Sep 23. PMID: 25256925.
212: Bast RC Jr, Xu FJ, Yu YH, Barnhill S, Zhang Z, Mills GB. CA 125: the past
and the future. Int J Biol Markers. 1998 Oct-Dec;13(4):179-87. doi:
10.1177/172460089801300402. PMID: 10228898.
213: Thomas EJ, Campbell IG. Evidence that endometriosis behaves in a malignant
manner. Gynecol Obstet Invest. 2000;50 Suppl 1:2-10. doi: 10.1159/000052872.
PMID: 11093055.
214: Aoyagi Y, Nasu K, Kai K, Hirakawa T, Okamoto M, Kawano Y, Abe W, Tsukamoto
Y, Moriyama M, Narahara H. Decidualization Differentially Regulates microRNA
Expression in Eutopic and Ectopic Endometrial Stromal Cells. Reprod Sci. 2017
Mar;24(3):445-455. doi: 10.1177/1933719116657894. Epub 2016 Sep 27. PMID:
27412773
215: Zhang C, Wang X, Anaya Y, Parodi L, Cheng L, Anderson ML, Hawkins SM.
Distinct molecular pathways in ovarian endometrioid adenocarcinoma with
concurrent endometriosis. Int J Cancer. 2018 Nov 15;143(10):2505-2515. doi:
10.1002/ijc.31768. Epub 2018 Sep 21. PMID: 30152524.
216: Gjorgoska M, Rizner TL. The effect of androgens on the risk of
endometriosis sub-phenotypes and ovarian neoplasms: A Mendelian randomization
study. J Steroid Biochem Mol Biol. 2024 May;239:106482. doi:
10.1016/j.jsbmb.2024.106482. Epub 2024 Feb 17. PMID: 38369034.
217: Talu ECK, Ulukuş EÇ, Çakır Y, Durak MG, Bayramoğlu Z, Timur HT, Kurt S,
Özdemir SM, Aktaş S. The Effect of MicroRNA 21 and MicroRNA 200b Expression on
Carcinogenesis in Endometriosis-Associated Ovarian Cancers and Relationship with
Clinicopathological Parameters. Medicina (Kaunas). 2025 Jun 4;61(6):1035. doi:
10.3390/medicina61061035. PMID: 40572723; PMCID: PMC12195162.
218: Yabuki A, Muraoka A, Osuka S, Yokoi A, Yoshida K, Kitagawa M, Bayasura,
Sonehara R, Miyake N, Nakanishi N, Nakamura T, Iwase A, Kajiyama H. Serum miRNA
as a predictive biomarker for ovarian reserve after endometrioma-cystectomy.
Reprod Biol. 2024 Mar;24(1):100821. doi: 10.1016/j.repbio.2023.100821. Epub 2023
Nov 22. PMID: 37992589.
219: Gargan ML, Guo Y. Unusual polypoid endometriosis mimicking multiple solid
ovarian masses following ovarian drilling. Ultrasound Obstet Gynecol. 2023
Nov;62(5):750-752. doi: 10.1002/uog.26270. PMID: 37265100.
220: Szubert M, Nowak-Glück A, Domańska-Senderowska D, Szymańska B, Sowa P,
Rycerz A, Wilczyński JR. miR 31-3p Has the Highest Expression in Cesarean Scar
Endometriosis. Int J Mol Sci. 2022 Apr 22;23(9):4660. doi: 10.3390/ijms23094660.
PMID: 35563053; PMCID: PMC9105608.
221: Sohel HI, Kiyono T, Zahan UF, Razia S, Ishikawa M, Yamashita H, Kanno K,
Sonia SB, Nakayama K, Kyo S. Establishment of a Novel In Vitro and In Vivo Model
to Understand Molecular Carcinogenesis of Endometriosis-Related Ovarian
Neoplasms. Int J Mol Sci. 2025 Feb 25;26(5):1995. doi: 10.3390/ijms26051995.
PMID: 40076621; PMCID: PMC11901000.
222: Hsu CY, Hsieh TH, Er TK, Chen HS, Tsai CC, Tsai EM. MiR‑381 regulates cell
motility, growth and colony formation through PIK3CA in endometriosis‑associated
clear cell and endometrioid ovarian cancer. Oncol Rep. 2018 Dec;40(6):3734-3742.
doi: 10.3892/or.2018.6779. Epub 2018 Oct 9. PMID: 30542723.
223: Yazawa H, Yazawa R, Fukuda K, Ohara M. A case of polypoid endometriosis
mimicking advanced ovarian carcinoma with rapid growth, invasion, and
dissemination. Fukushima J Med Sci. 2022 Dec 21;68(3):183-190. doi:
10.5387/fms.2022-23. Epub 2022 Oct 27. PMID: 36288947; PMCID: PMC9840886.
224: Tian X, Xu L, Wang P. MiR-191 inhibits TNF-α induced apoptosis of ovarian
endometriosis and endometrioid carcinoma cells by targeting DAPK1. Int J Clin
Exp Pathol. 2015 May 1;8(5):4933-42. PMID: 26191186; PMCID: PMC4503058.
225: Takahashi K, Kurioka H, Irikoma M, Ozaki T, Kanasaki H, Miyazaki K. Benign
or malignant ovarian neoplasms and ovarian endometriomas. J Am Assoc Gynecol
Laparosc. 2001 May;8(2):278-84. doi: 10.1016/s1074-3804(05)60591-9. PMID:
11342738
226: Azarani A, Osias J, Berker B, Nezhat C, Nezhat C. Endometriosis: insights
into its pathogenesis and treatment. Surg Technol Int. 2004;12:178-81. PMID:
15455323
227: Taniguchi F, Harada T, Kobayashi H, Hayashi K, Momoeda M, Terakawa N.
Clinical characteristics of patients in Japan with ovarian cancer presumably
arising from ovarian endometrioma. Gynecol Obstet Invest. 2014;77(2):104-10.
doi: 10.1159/000357819. Epub 2014 Feb 5. PMID: 24503885.
228: Gu CL, Zhang Z, Fan WS, Li LA, Ye MX, Zhang Q, Zhang NN, Li Z, Meng YG.
Identification of MicroRNAs as Potential Biomarkers in Ovarian Endometriosis.
Reprod Sci. 2020 Sep;27(9):1715-1723. doi: 10.1007/s43032-020-00148-z. Epub 2020
Jul 10. PMID: 32651898.
229: Yin M, Wang T, Li S, Zhang X, Yang J. Decidualized ovarian endometrioma
mimicking malignancy in pregnancy: a case report and literature review. J
Ovarian Res. 2022 Mar 9;15(1):33. doi: 10.1186/s13048-022-00966-6. PMID:
35264232; PMCID: PMC8908659.
230: Yamada Y, Shigetomi H, Onogi A, Haruta S, Kawaguchi R, Yoshida S, Furukawa
N, Nagai A, Tanase Y, Tsunemi T, Oi H, Kobayashi H. New insights into pattern
recognition receptors and their ligands in gynecologic pathologies. Hum Immunol.
2011 Mar;72(3):213-8. doi: 10.1016/j.humimm.2010.12.009. Epub 2010 Dec 15. PMID:
21167248
231: Zwierzchowska A, Panek G, Gajewska M, Barcz E. Endometriotic lesions
mimicking advanced ovarian cancer - A case report and a review of the
literature. Eur J Gynaecol Oncol. 2017;38(2):303-307. PMID: 29953801.
232: Xia Z, Cochrane DR, Anglesio MS, Wang YK, Nazeran T, Tessier-Cloutier B,
McConechy MK, Senz J, Lum A, Bashashati A, Shah SP, Huntsman DG. LINE-1
retrotransposon-mediated DNA transductions in endometriosis associated ovarian
cancers. Gynecol Oncol. 2017 Dec;147(3):642-647. doi:
10.1016/j.ygyno.2017.09.032. Epub 2017 Oct 9. PMID: 29032825.
233: Kok VC, Tsai HJ, Su CF, Lee CK. The Risks for Ovarian, Endometrial, Breast,
Colorectal, and Other Cancers in Women With Newly Diagnosed Endometriosis or
Adenomyosis: A Population-Based Study. Int J Gynecol Cancer. 2015
Jul;25(6):968-76. doi: 10.1097/IGC.0000000000000454. PMID: 25893280.
234: Stewart CJ, Brennan BA, Chan T, Netreba J. WT1 expression in endometrioid
ovarian carcinoma with and without associated endometriosis. Pathology. 2008
Oct;40(6):592-9. doi: 10.1080/00313020802320697. PMID: 18752126.
235: Prowse AH, Manek S, Varma R, Liu J, Godwin AK, Maher ER, Tomlinson IP,
Kennedy SH. Molecular genetic evidence that endometriosis is a precursor of
ovarian cancer. Int J Cancer. 2006 Aug 1;119(3):556-62. doi: 10.1002/ijc.21845.
PMID: 16506222.
236: Robinson KA, Menias CO, Chen L, Schiappacasse G, Shaaban AM, Caserta MP,
Elsayes KM, VanBuren WM, Bolan CW. Understanding malignant transformation of
endometriosis: imaging features with pathologic correlation. Abdom Radiol (NY).
2020 Jun;45(6):1762-1775. doi: 10.1007/s00261-019-01914-7. PMID: 30941451.
237: Lam EW, Shah K, Brosens JJ. The diversity of sex steroid action: the role
of micro-RNAs and FOXO transcription factors in cycling endometrium and cancer.
J Endocrinol. 2012 Jan;212(1):13-25. doi: 10.1530/JOE-10-0480. Epub 2011 Mar 7.
PMID: 21382987.
238: Audebert A. La femme endométriosique est-elle différente? [Women with
endometriosis: are they different from others?]. Gynecol Obstet Fertil. 2005
Apr;33(4):239-46. French. doi: 10.1016/j.gyobfe.2005.03.010. Epub 2005 Apr 7.
PMID: 15894210.
239: Dinulescu DM, Ince TA, Quade BJ, Shafer SA, Crowley D, Jacks T. Role of
K-ras and Pten in the development of mouse models of endometriosis and
endometrioid ovarian cancer. Nat Med. 2005 Jan;11(1):63-70. doi: 10.1038/nm1173.
Epub 2004 Dec 26. PMID: 15619626.
240: Horvat N, Causa Andrieu P, Meier A, Ji X, Lakhman Y, Soslow R, Allison D,
Gangai N, Rodriguez L, Kattan MW, Chi DS, Hricak H. A preoperative nomogram
incorporating CT to predict the probability of ovarian clear cell carcinoma.
Gynecol Oncol. 2023 Sep;176:90-97. doi: 10.1016/j.ygyno.2023.06.579. Epub 2023
Jul 19. PMID: 37478617; PMCID: PMC10529038.
241: Negishi Y, Iwabuchi H, Sakunaga H, Sakamoto M, Okabe K, Sato H, Asano G.
Serum and tissue measurements of CA72-4 in ovarian cancer patients. Gynecol
Oncol. 1993 Feb;48(2):148-54. doi: 10.1006/gyno.1993.1026. PMID: 8381375.
242: Chang CY, Chen Y, Lai MT, Chang HW, Cheng J, Chan C, Chen CM, Lee SC, Lin
YJ, Wan L, Tsai PW, Yang SH, Chung C, Sheu JJ, Tsai FJ. BMPR1B up-regulation via
a miRNA binding site variation defines endometriosis susceptibility and CA125
levels. PLoS One. 2013 Dec 5;8(12):e80630. doi: 10.1371/journal.pone.0080630.
PMID: 24339876; PMCID: PMC3855056.
243: Goumenou A, Matalliotakis I, Mahutte N, Koumantakis E. Endometriosis
mimicking advanced ovarian cancer. Fertil Steril. 2006 Jul;86(1):219.e23-5. doi:
10.1016/j.fertnstert.2005.12.044. PMID: 16818037.
244: Kori M, Gov E, Arga KY. Molecular signatures of ovarian diseases: Insights
from network medicine perspective. Syst Biol Reprod Med. 2016 Aug;62(4):266-82.
doi: 10.1080/19396368.2016.1197982. Epub 2016 Jun 24. PMID: 27341345.
245: McMullan JC, Graham MJ, Craig EF, McCluggage WG, Hunter DH, Feeney L. The
malignant transformation of endometriosis: Is there a left lateral
predisposition of ovarian clear cell and endometrioid carcinomas? Eur J Surg
Oncol. 2024 Jun;50(6):108247. doi: 10.1016/j.ejso.2024.108247. Epub 2024 Mar 6.
PMID: 38522332.
246: Tao X, Chen L, Ge S, Cai L. Weigh the pros and cons to ovarian reserve
before stripping ovarian endometriomas prior to IVF/ICSI: A meta-analysis. PLoS
One. 2017 Jun 2;12(6):e0177426. doi: 10.1371/journal.pone.0177426. PMID:
28574993; PMCID: PMC5456033.
247: Križanová K, Chvátal R, Križan V, Shibaeva M, Hudeček R. Discrepancies in
staging and perioperative classification of pelvic endometriosis according to
#Enzian 2021. Ceska Gynekol. 2024;89(1):16-21. English. doi:
10.48095/cccg202416. PMID: 38418248.
248: Pergialiotis V, Lagkadas A, Polychronis O, Natsis S, Karakalpakis D,
Giannakopoulos K. Endometriosis-associated ovarian cancer. Presentation of a
case report and review of the literature. Eur J Gynaecol Oncol.
2011;32(6):682-5. PMID: 22335037.
249: He ZX, Wang S, Li ZF, Zhu L, Leng JH, Lang JH. [Risk factors of
endometriosis associated ovarian carcinoma in women aged 45 years and older].
Zhonghua Fu Chan Ke Za Zhi. 2017 May 25;52(5):314-319. Chinese. doi:
10.3760/cma.j.issn.0529-567X.2017.05.005. PMID: 28545269.
250: Chen M, Zhang Y, Xu M, Liu D, Yang Y, Yao S. Primary high-grade serous
cancer arising from uterosacral ligament endometriosis: two case reports. J Int
Med Res. 2022 Jul;50(7):3000605221109373. doi: 10.1177/03000605221109373. PMID:
35836383; PMCID: PMC9290122.
251: Sonia SB, Nakayama K, Razia S, Nakayama N, Ishikawa M, Yamashita H, Kanno
K, Takeshita H, Zahan UF, Sohel HI, Kyo S. NAC1/ACOX2 Axis as a Novel
Therapeutic Target for Endometriosis-Related Ovarian Neoplasms. Int J Mol Sci.
2025 May 21;26(10):4938. doi: 10.3390/ijms26104938. PMID: 40430078; PMCID:
PMC12112610.
252: He ZX, Shi HH, Fan QB, Zhu L, Leng JH, Sun DW, Li ZF, Shen K, Wang S, Lang
JH. Predictive factors of ovarian carcinoma for women with ovarian endometrioma
aged 45 years and older in China. J Ovarian Res. 2017 Jul 17;10(1):45. doi:
10.1186/s13048-017-0343-2. PMID: 28716151; PMCID: PMC5514486.
253: Shin YY, Kang EJ, Jeong JS, Kim MJ, Jung EM, Jeung EB, An BS. Pregnenolone
as a potential candidate for hormone therapy for female reproductive disorders
targeting ERβ. Mol Reprod Dev. 2019 Jan;86(1):109-117. doi: 10.1002/mrd.23086.
Epub 2018 Nov 25. PMID: 30411422.
254: Zhang YR, Li ZL, Guo L. Tumor-like ovarian endometriosis with pregnancy
decidua reaction: A case report and review of the literature. J Int Med Res.
2025 May;53(5):3000605251342519. doi: 10.1177/03000605251342519. Epub 2025 May
29. PMID: 40439057; PMCID: PMC12123119.
255: Nyhøj L, Mathiesen R, Jochumsen KM. Relationen mellem endometriose og
ovariecancer [Association between endometriosis and ovarian cancer]. Ugeskr
Laeger. 2010 Nov 29;172(48):3336-9. Danish. PMID: 21118664.
256: Erzen M, Rakar S, Klancnik B, Syrjänen K. Endometriosis-associated ovarian
carcinoma (EAOC): an entity distinct from other ovarian carcinomas as suggested
by a nested case-control study. Gynecol Oncol. 2001 Oct;83(1):100-8. doi:
10.1006/gyno.2001.6382. Erratum in: Gynecol Oncol 2001 Dec;83(3):617. Klancar B
[corrected to Klancnik B]. PMID: 11585420.
257: Kim HS, Kim MA, Lee M, Suh DH, Kim K, No JH, Chung HH, Kim YB, Song YS.
Effect of Endometriosis on the Prognosis of Ovarian Clear Cell Carcinoma: A Two-
Center Cohort Study and Meta-analysis. Ann Surg Oncol. 2015 Aug;22(8):2738-45.
doi: 10.1245/s10434-014-4319-9. Epub 2015 Feb 14. PMID: 25680339.
258: Adeniran AS, Ijaiya MA, Ibrahim KOO, Ibrahim S, Folaranmi OO.
Endometriosis-associated massive ascites in a young Nigerian lady. Ghana Med J.
2023 Jun;57(2):161-164. doi: 10.4314/gmj.v57i2.12. PMID: 38504753; PMCID:
PMC10846656.
259: Lu J, Tao X, Zhou J, Lu Y, Wang Z, Liu H, Xu C. Improved clinical outcomes
of patients with ovarian carcinoma arising in endometriosis. Oncotarget. 2017
Jan 24;8(4):5843-5852. doi: 10.18632/oncotarget.13967. PMID: 27992377; PMCID:
PMC5351594.
260: Wang KC, Chang WH, Lee WL, Huang N, Huang HY, Yen MS, Guo CY, Wang PH. An
increased risk of epithelial ovarian cancer in Taiwanese women with a new
surgico-pathological diagnosis of endometriosis. BMC Cancer. 2014 Nov 18;14:831.
doi: 10.1186/1471-2407-14-831. PMID: 25403543; PMCID: PMC4240825.
261: Fukunaga M, Ushigome S. Epithelial metaplastic changes in ovarian
endometriosis. Mod Pathol. 1998 Aug;11(8):784-8. PMID: 9720509.
262: Melin A, Lundholm C, Malki N, Swahn ML, Sparen P, Bergqvist A.
Endometriosis as a prognostic factor for cancer survival. Int J Cancer. 2011 Aug
15;129(4):948-55. doi: 10.1002/ijc.25718. Epub 2010 Dec 2. PMID: 20949560.
263: Hirata Y, Murai N, Yanaihara N, Saito M, Saito M, Urashima M, Murakami Y,
Matsufuji S, Okamoto A. MicroRNA-21 is a candidate driver gene for 17q23-25
amplification in ovarian clear cell carcinoma. BMC Cancer. 2014 Nov 3;14:799.
doi: 10.1186/1471-2407-14-799. PMID: 25366985; PMCID: PMC4289307.
264: Wang S, Qiu L, Lang JH, Shen K, Yang JX, Huang HF, Pan LY, Wu M. Clinical
analysis of ovarian epithelial carcinoma with coexisting pelvic endometriosis.
Am J Obstet Gynecol. 2013 May;208(5):413.e1-5. doi: 10.1016/j.ajog.2012.12.004.
Epub 2012 Dec 5. PMID: 23220508.
265: Kim TH, Lee HH, Park J, Hwang JY. Preliminary testing for endometriosis and
gene polymorphisms. Acta Obstet Gynecol Scand. 2014 Jun;93(6):611-2. doi:
10.1111/aogs.12337. Epub 2014 Mar 20. PMID: 24443770.
266: Fukunaga M. Smooth muscle metaplasia in ovarian endometriosis.
Histopathology. 2000 Apr;36(4):348-52. doi: 10.1046/j.1365-2559.2000.00845.x.
PMID: 10759949.
267: Chang CY, Lai MT, Chen Y, Yang CW, Chang HW, Lu CC, Chen CM, Chan C, Chung
C, Tseng CC, Hwang T, Sheu JJ, Tsai FJ. Up-regulation of ribosome biogenesis by
MIR196A2 genetic variation promotes endometriosis development and progression.
Oncotarget. 2016 Nov 22;7(47):76713-76725. doi: 10.18632/oncotarget.11536. PMID:
27741504; PMCID: PMC5363543.
268: Kuo HH, Huang CY, Ueng SH, Huang KG, Lee CL, Yen CF. Unexpected epithelial
ovarian cancers arising from presumed endometrioma: A 10-year retrospective
analysis. Taiwan J Obstet Gynecol. 2017 Feb;56(1):55-61. doi:
10.1016/j.tjog.2015.09.009. PMID: 28254227.
269: Takahashi N, Yoshino O, Maeda E, Naganawa S, Harada M, Koga K, Hiraike O,
Nakamura M, Tabuchi T, Hori M, Saito S, Fujii T, Osuga Y. Usefulness of T2 star-
weighted imaging in ovarian cysts and tumors. J Obstet Gynaecol Res. 2016
Oct;42(10):1336-1342. doi: 10.1111/jog.13056. Epub 2016 Jun 30. PMID: 27358084.
270: Iwase A, Nakamura T, Nakahara T, Goto M, Kikkawa F. Assessment of ovarian
reserve using anti-Müllerian hormone levels in benign gynecologic conditions and
surgical interventions: a systematic narrative review. Reprod Biol Endocrinol.
2014 Dec 15;12:125. doi: 10.1186/1477-7827-12-125. PMID: 25510324; PMCID:
PMC4274680.
271: Orlando MS, Yao M, Chang OH, Shippey E, Bosko T, Cadish L, Falcone T, Kho
RM. Perioperative outcomes in a nationwide sample of patients undergoing
surgical treatment of ovarian endometriomas. Fertil Steril. 2022
Feb;117(2):444-453. doi: 10.1016/j.fertnstert.2021.10.008. Epub 2021 Nov 19.
PMID: 34802687.
272: Fuseya C, Horiuchi A, Hayashi A, Suzuki A, Miyamoto T, Hayashi T, Shiozawa
T. Involvement of pelvic inflammation-related mismatch repair abnormalities and
microsatellite instability in the malignant transformation of ovarian
endometriosis. Hum Pathol. 2012 Nov;43(11):1964-72. doi:
10.1016/j.humpath.2012.02.005. Epub 2012 May 22. PMID: 22626277.
273: Kumari P, Sharma I, Saha SC, Srinivasan R, Bhardwaj P. Role of serum
microRNAs as biomarkers for endometriosis, endometrioid carcinoma of ovary &
endometrioid endometrial cancer. Indian J Med Res. 2022 Sep;156(3):516-523. doi:
10.4103/ijmr.IJMR_288_20. PMID: 36751747; PMCID: PMC10101355.
274: Scioscia M, Virgilio BA, Sacchi D, Iaria L, Guerriero S. Fallopian tube
entrapped within inflammatory or endometriotic ovarian cyst may mimic
malignancy. Ultrasound Obstet Gynecol. 2022 Mar;59(3):399-401. doi:
10.1002/uog.23716. PMID: 34159672.
275: Lawrenson K, Lee N, Torres HA, Lee JM, Brueggmann D, Rao PN, Noushmehr H,
Gayther SA. Src as a novel therapeutic target for endometriosis. Gynecol Oncol.
2014 Oct;135(1):100-7. doi: 10.1016/j.ygyno.2014.06.016. Epub 2014 Jun 24. PMID:
24972189
276: Lee WL, Chang WH, Wang KC, Guo CY, Chou YJ, Huang N, Huang HY, Yen MS, Wang
PH. The Risk of Epithelial Ovarian Cancer of Women With Endometriosis May be
Varied Greatly if Diagnostic Criteria Are Different: A Nationwide Population-
Based Cohort Study. Medicine (Baltimore). 2015 Sep;94(39):e1633. doi:
10.1097/MD.0000000000001633. PMID: 26426652; PMCID: PMC4616839.
277: Pant A, Moar K, Arora TK, Dakal TC, Ranga V, Sharma NK, Maurya PK.
Deciphering the role of circulating miRNAs in the etiology and pathophysiology
of endometriosis: An updated compiled review. Exp Cell Res. 2025 Mar
15;446(2):114482. doi: 10.1016/j.yexcr.2025.114482. Epub 2025 Feb 25. PMID:
40015501
278: Yoshimoto C, Takahama J, Iwabuchi T, Uchikoshi M, Shigetomi H, Kobayashi H.
Transverse Relaxation Rate of Cyst Fluid Can Predict Malignant Transformation of
Ovarian Endometriosis. Magn Reson Med Sci. 2017 Apr 10;16(2):137-145. doi:
10.2463/mrms.mp.2016-0028. Epub 2016 Sep 16. PMID: 27646154; PMCID: PMC5600073.
279: Kiba A, Banno K, Yanokura M, Asada M, Nakayama Y, Aoki D, Watanabe T.
Differential micro ribonucleic acid expression profiling in ovarian endometrioma
with leuprolide acetate treatment. J Obstet Gynaecol Res. 2016
Dec;42(12):1734-1743. doi: 10.1111/jog.13137. Epub 2016 Oct 6. PMID: 27709720.
280: Mangili G, Bergamini A, Taccagni G, Gentile C, Panina P, Viganò P, Candiani
M. Unraveling the two entities of endometrioid ovarian cancer: a single center
clinical experience. Gynecol Oncol. 2012 Sep;126(3):403-7. doi:
10.1016/j.ygyno.2012.05.007. Epub 2012 May 15. PMID: 22609111.
281: Terada T. No evidence of endometriosis within serous and mucinous tumors of
the ovary. Int J Clin Exp Pathol. 2012;5(2):140-2. Epub 2012 Feb 12. PMID:
22400074; PMCID: PMC3294227.
282: van der Merwe JL, Siebert I, van Wyk AC. Rare case of perplexing ovarian
endometriosis. Fertil Steril. 2010 Oct;94(5):1910.e17-9. doi:
10.1016/j.fertnstert.2010.03.024. Epub 2010 Apr 18. PMID: 20400071.
283: Güzel D, Terek C, Besler A, Serin G, Önal Z, Akman L, Göker E, Ali Şanli U,
Zekioğlu O, Özdemir N, Özsaran A, Yildirim N. PURE vs. mixed clear cell ovarian
carcinomas: Is there any impact on survival? Eur J Obstet Gynecol Reprod Biol.
2024 May;296:321-326. doi: 10.1016/j.ejogrb.2024.03.021. Epub 2024 Mar 18. PMID:
38518487
284: Santoro A, Angelico G, Inzani F, Spadola S, Arciuolo D, Valente M,
Fiorentino V, Mulè A, Scambia G, Zannoni GF. The Many Faces of Endometriosis-
Related Neoplasms in the Same Patient: A Brief Report. Gynecol Obstet Invest.
2020;85(4):371-376. doi: 10.1159/000508225. Epub 2020 Jun 22. PMID: 32570258.
285: Wang K, Sun Y, Wang Y, Liu L. An integration analysis of mRNAs and miRNAs
microarray data to identify key regulators for ovarian endometriosis based on
competing endogenous RNAs. Eur J Obstet Gynecol Reprod Biol. 2020
Sep;252:468-475. doi: 10.1016/j.ejogrb.2020.06.046. Epub 2020 Jul 1. PMID:
32738676
286: Nezhat F, Apostol R, Mahmoud M, el Daouk M. Malignant transformation of
endometriosis and its clinical significance. Fertil Steril. 2014
Aug;102(2):342-4. doi: 10.1016/j.fertnstert.2014.04.050. Epub 2014 May 28. PMID:
24880652
287: Qiu L, Wang S, Lang JH, Shen K, Huang HF, Pan LY, Wu M, Yang JX. The
occurrence of endometriosis with ovarian carcinomas is not purely coincidental.
Eur J Obstet Gynecol Reprod Biol. 2013 Sep;170(1):225-8. doi:
10.1016/j.ejogrb.2013.06.015. Epub 2013 Jul 15. PMID: 23866908.
288: Leonardi M, Lam A, Abrão MS, Johnson NP, Condous G. Ignored Because It Is
Benign - It Is Time to Treat Endometriosis as if It Were Cancer. J Obstet
Gynaecol Can. 2020 Apr;42(4):507-509. doi: 10.1016/j.jogc.2019.12.014. Epub 2020
Jan 28. PMID: 32005630.
289: Erzen M, Kovacic J. Relationship between endometriosis and ovarian cancer.
Eur J Gynaecol Oncol. 1998;19(6):553-5. PMID: 10215439.
290: Chew S, Tham KF, Ratnam SS. A series of ovarian clear cell and endometrioid
carcinoma and their association with endometriosis. Singapore Med J. 1997
Jul;38(7):289-91. PMID: 9339094.
291: Zajicek M, Berkowitz E, Yulzari V, Kassif E, Burke Y, Elizur S, Inbar Y,
Zolti M, Weisz B, Soriano D. Ultrasound appearance of decidualized non-ovarian
endometriotic lesions during pregnancy and after delivery. Ultrasound Obstet
Gynecol. 2024 Feb;63(2):258-262. doi: 10.1002/uog.27484. Epub 2024 Jan 12. PMID:
37740663
292: Seidman JD, Sherman ME, Bell KA, Katabuchi H, O'Leary TJ, Kurman RJ.
Salpingitis, salpingoliths, and serous tumors of the ovaries: is there a
connection? Int J Gynecol Pathol. 2002 Apr;21(2):101-7. doi:
10.1097/00004347-200204000-00001. PMID: 11917218.
293: Van Holsbeke C, Van Calster B, Guerriero S, Savelli L, Paladini D, Lissoni
AA, Czekierdowski A, Fischerova D, Zhang J, Mestdagh G, Testa AC, Bourne T,
Valentin L, Timmerman D. Endometriomas: their ultrasound characteristics.
Ultrasound Obstet Gynecol. 2010 Jun;35(6):730-40. doi: 10.1002/uog.7668. PMID:
20503240
294: Merritt MA, De Pari M, Vitonis AF, Titus LJ, Cramer DW, Terry KL.
Reproductive characteristics in relation to ovarian cancer risk by histologic
pathways. Hum Reprod. 2013 May;28(5):1406-17. doi: 10.1093/humrep/des466. Epub
2013 Jan 12. PMID: 23315066; PMCID: PMC3627336.
295: Xu Y, Li L. Primary squamous cell carcinoma arising from endometriosis of
the ovary: A case report and literature review. Curr Probl Cancer. 2018 May-
Jun;42(3):329-336. doi: 10.1016/j.currproblcancer.2018.02.001. Epub 2018 Feb 9.
PMID: 29530394.
296: Zhao T, Shao Y, Liu Y, Wang X, Guan L, Lu Y. Endometriosis does not confer
improved prognosis in ovarian clear cell carcinoma: a retrospective study at a
single institute. J Ovarian Res. 2018 Jun 26;11(1):53. doi:
10.1186/s13048-018-0425-9. PMID: 29941051; PMCID: PMC6019519.
297: Ali-Fehmi R, Khalifeh I, Bandyopadhyay S, Lawrence WD, Silva E, Liao D,
Sarkar FH, Munkarah AR. Patterns of loss of heterozygosity at 10q23.3 and
microsatellite instability in endometriosis, atypical endometriosis, and ovarian
carcinoma arising in association with endometriosis. Int J Gynecol Pathol. 2006
Jul;25(3):223-9. doi: 10.1097/01.pgp.0000192274.44061.36. PMID: 16810057.
298: Norris HJ. Proliferative endometrioid tumors and endometrioid tumors of low
malignant potential of the ovary. Int J Gynecol Pathol. 1993 Apr;12(2):134-40.
PMID: 8463037.
299: Saito S, Kajiyama H, Miwa Y, Mizuno M, Kikkawa F, Tanaka S, Okamoto T.
Unexpected ovarian malignancy found after laparoscopic surgery in patients with
adnexal masses--a single institutional experience. Nagoya J Med Sci. 2014
Feb;76(1-2):83-90. PMID: 25129994; PMCID: PMC4345716.
300: Penciu RC, Postolache I, Steriu L, Izvoranu S, Tica AA, Mocanu ID, Sârbu V,
Deacu M, Tica I, Bălţătescu GI, Tica OS, Tica VI. Is there a relationship in-
between ovarian endometriosis and ovarian cancer? Immunohistochemical profile of
four cases with coexisting ovarian endometriosis and cancer. Rom J Morphol
Embryol. 2020;61(1):157-165. doi: 10.47162/RJME.61.1.18. PMID: 32747907; PMCID:
PMC7728120.
301: Fabbri R, Vicenti R, Paradisi R, Rossi S, De Meis L, Seracchioli R,
Macciocca M. Transplantation of cryopreserved ovarian tissue in a patient
affected by metastatic struma ovarii and endometriosis. Gynecol Endocrinol. 2018
Jul;34(7):558-562. doi: 10.1080/09513590.2017.1423468. Epub 2018 Jan 10. PMID:
29318892
302: He SZ, Li J, Bao HC, Wang MM, Wang XR, Huang X, Li FH, Zhang W, Xu AL, Fang
HC, Sheng YX. G protein‑coupled estrogen receptor/miR‑148a/human leukocyte
antigen‑G signaling pathway mediates cell apoptosis of ovarian endometriosis.
Mol Med Rep. 2018 Jul;18(1):1141-1148. doi: 10.3892/mmr.2018.9039. Epub 2018 May
21. PMID: 29845209.
303: Rius M, Fusté P, Ros C, Martínez-Zamora Á, deGuirior C, Gracia M, Mension
E, Carmona F. HE4 might be a more useful tumor biomarker to detect malignancy in
patients with ovarian endometrioma when malignancy is suspected. J Int Med Res.
2021 Sep;49(9):3000605211047701. doi: 10.1177/03000605211047701. PMID: 34590878;
PMCID: PMC8489763.
304: Ren F, Wang DB, Li T, Chen YH, Li Y. Identification of differentially
methylated genes in the malignant transformation of ovarian endometriosis. J
Ovarian Res. 2014 Jul 10;7:73. doi: 10.1186/1757-2215-7-73. PMID: 25298284;
PMCID: PMC4105232.
305: Bourdel N, Canis M. Stratégies thérapeutiques des tumeurs ovariennes
présumées bénignes [Treatment strategies in presumed benign ovarian tumors]. J
Gynecol Obstet Biol Reprod (Paris). 2013 Dec;42(8):802-15. French. doi:
10.1016/j.jgyn.2013.09.035. Epub 2013 Nov 7. PMID: 24210717.
306: Newton CL, Brockbank E, Singh N, Faruqi A. A Case of Stage 4B Seromucinous
Ovarian Borderline Tumor With Endometriosis and Review of the Literature. Int J
Gynecol Pathol. 2017 Mar;36(2):195-199. doi: 10.1097/PGP.0000000000000304. PMID:
27362901
307: Vercellini P, Parazzini F, Somigliana E, Viganò P, Bolis G, Fedele L. The
endometriosis-ovarian cancer connection: the case against preventive surgery.
Fertil Steril. 2009 May;91(5):e37; author reply e36. doi:
10.1016/j.fertnstert.2009.02.034. Epub 2009 Apr 1. PMID: 19342031.
308: Totev T, Tomov S, Gorchev G. [Endometriosis and endometriosis-related
ovarian neoplasms]. Akush Ginekol (Sofiia). 2013;52(6):38-42. Bulgarian. PMID:
24501879
309: Testa AC, Timmerman D, Van Holsbeke C, Zannoni GF, Fransis S, Moerman P,
Vellone V, Mascilini F, Licameli A, Ludovisi M, Di Legge A, Scambia G,
Ferrandina G. Ovarian cancer arising in endometrioid cysts: ultrasound findings.
Ultrasound Obstet Gynecol. 2011 Jul;38(1):99-106. doi: 10.1002/uog.8970. Epub
2011 Jun 16. PMID: 21351179.
310: Furuya M, Tanaka R, Miyagi E, Kami D, Nagahama K, Miyagi Y, Nagashima Y,
Hirahara F, Inayama Y, Aoki I. Impaired CXCL4 expression in tumor-associated
macrophages (TAMs) of ovarian cancers arising in endometriosis. Cancer Biol
Ther. 2012 Jun;13(8):671-80. doi: 10.4161/cbt.20084. Epub 2012 Jun 1. PMID:
22555803; PMCID: PMC3408972.
311: Brinton LA, Gridley G, Persson I, Baron J, Bergqvist A. Cancer risk after a
hospital discharge diagnosis of endometriosis. Am J Obstet Gynecol. 1997
Mar;176(3):572-9. doi: 10.1016/s0002-9378(97)70550-7. PMID: 9077609.
312: Siristatidis C, Chrelias C, Sioulas VD, Stathopoulou VA, Makris GM,
Koliopoulos G, Kassanos D. Controversies in the management of endometriomas in
patients undergoing assisted reproduction. Arch Gynecol Obstet. 2012
Dec;286(6):1563-9. doi: 10.1007/s00404-012-2538-5. Epub 2012 Sep 2. PMID:
22941352
313: Deng J, Li J, Xu L, Yi T. Distinct endometriosis involvement confers
divergent oncologic outcomes in ovarian clear cell carcinoma. Arch Gynecol
Obstet. 2025 Jul;312(1):273-286. doi: 10.1007/s00404-025-08025-3. Epub 2025 Apr
24. PMID: 40274666; PMCID: PMC12176932.
314: Zhang M, Wang S, Tang L, Wang X, Zhang T, Xia X, Fang X. Downregulated
circular RNA hsa_circ_0067301 regulates epithelial-mesenchymal transition in
endometriosis via the miR-141/Notch signaling pathway. Biochem Biophys Res
Commun. 2019 Jun 18;514(1):71-77. doi: 10.1016/j.bbrc.2019.04.109. Epub 2019 Apr
23. PMID: 31023528.
315: Pozzati F, Moro F, Pasciuto T, Gallo C, Ciccarone F, Franchi D, Mancari R,
Giunchi S, Timmerman D, Landolfo C, Epstein E, Chiappa V, Fischerova D, Fruscio
R, Zannoni GF, Valentin L, Scambia G, Testa AC. Imaging in gynecological disease
(14): clinical and ultrasound characteristics of ovarian clear cell carcinoma.
Ultrasound Obstet Gynecol. 2018 Dec;52(6):792-800. doi: 10.1002/uog.19171. PMID:
29978567
316: Martínez-Acosta JE, Olguín-Cruces VA. Asociación de los tumores de ovario
con el CA-125 [Association of ovarian tumors with CA-125]. Rev Med Inst Mex
Seguro Soc. 2016;54 Suppl 3:S230-S237. Spanish. PMID: 27855043.
317: Yamamoto S, Tsuda H, Takano M, Kita T, Kudoh K, Furuya K, Tamai S,
Matsubara O. Expression of platelet-derived growth factors and their receptors
in ovarian clear-cell carcinoma and its putative precursors. Mod Pathol. 2008
Feb;21(2):115-24. doi: 10.1038/modpathol.3800984. Epub 2007 Dec 14. PMID:
18084257
318: Solopova A, Makacarya A, Chukanova E. [ENDOMETRIOSIS: A NEW APPROACH TO
ETIOLOGY AND PATHOGENESIS (REVIEW)]. Georgian Med News. 2017 Dec;(273):7-11.
Russian. PMID: 29328022.
319: Haeri S, Cosin JA. Endometriosis mimicking ovarian cancer in the setting of
acquired immune deficiency syndrome. Obstet Gynecol. 2009 Aug;114(2 Pt
2):425-426. doi: 10.1097/AOG.0b013e318198a429. PMID: 19622948.
320: Georgievska J, Sapunov S, Cekovska S, Vasilevska K. Effect of two
laparoscopic techniques for treatment of ovarian endometrioma on ovarian
reserve. Med Arch. 2015 Apr;69(2):88-90. doi: 10.5455/medarh.2015.69.88-90. Epub
2015 Apr 6. PMID: 26005255; PMCID: PMC4430010.
321: Lang JH. New strategy for diagnosis and treatment of gynecological cancer.
Chin Med J (Engl). 2009 Feb 20;122(4):363-6. PMID: 19302735.
322: Knific T, Frković Grazio S, Rižner TL. Detection of Aristaless-related
homeobox protein in ovarian sex cord-stromal tumors. Exp Mol Pathol. 2018
Feb;104(1):38-44. doi: 10.1016/j.yexmp.2017.12.005. Epub 2017 Dec 21. PMID:
29275192
323: Huang Y, Zhang Y, Zhou Y, Chen Y, Zhu Q. CDKN2B-AS1 is overexpressed in
polycystic ovary syndrome and sponges miR-181a to promote granulosa cell
proliferation. Anticancer Drugs. 2023 Feb 1;34(2):207-213. doi:
10.1097/CAD.0000000000001405. Epub 2023 Oct 24. PMID: 36622742; PMCID:
PMC9815812.
324: Nishida M, Watanabe K, Sato N, Ichikawa Y. Malignant transformation of
ovarian endometriosis. Gynecol Obstet Invest. 2000;50 Suppl 1:18-25. doi:
10.1159/000052874. PMID: 11093057.
325: Chang CM, Yang YP, Chuang JH, Chuang CM, Lin TW, Wang PH, Yu MH, Chang CC.
Discovering the Deregulated Molecular Functions Involved in Malignant
Transformation of Endometriosis to Endometriosis-Associated Ovarian Carcinoma
Using a Data-Driven, Function-Based Analysis. Int J Mol Sci. 2017 Nov
6;18(11):2345. doi: 10.3390/ijms18112345. PMID: 29113136; PMCID: PMC5713314.
326: Zhao Z, Nadarajah R, Busmanis I. Synchronous Bilateral Ovarian Mesonephric-
like Adenocarcinomas with Separate Origins from High-Grade Mullerian
Adenosarcoma and Endometriosis: Report of a Rare Case. Int J Gynecol Pathol.
2024 Jul 1;43(4):382-388. doi: 10.1097/PGP.0000000000000997. Epub 2023 Oct 4.
PMID: 37922943.
327: Barbieri M, Somigliana E, Oneda S, Ossola MW, Acaia B, Fedele L.
Decidualized ovarian endometriosis in pregnancy: a challenging diagnostic
entity. Hum Reprod. 2009 Aug;24(8):1818-24. doi: 10.1093/humrep/dep089. Epub
2009 Apr 10. PMID: 19363043.
328: Saeng-Anan U, Pantasri T, Neeyalavira V, Tongsong T. Sonographic pattern
recognition of endometriomas mimicking ovarian cancer. Asian Pac J Cancer Prev.
2013;14(9):5409-13. doi: 10.7314/apjcp.2013.14.9.5409. PMID: 24175835.
329: Kucukgoz Gulec U, Paydas S, Guzel AB, Vardar MA, Khatib G, Gumurdulu D. The
clinical characteristics and outcomes of cases with pure ovarian clear cell,
mixed type and high-grade serous adenocarcinoma. Arch Gynecol Obstet. 2015
Oct;292(4):923-9. doi: 10.1007/s00404-015-3699-9. Epub 2015 Apr 9. PMID:
25855053
330: Orezzoli JP, Russell AH, Oliva E, Del Carmen MG, Eichhorn J, Fuller AF.
Prognostic implication of endometriosis in clear cell carcinoma of the ovary.
Gynecol Oncol. 2008 Sep;110(3):336-44. doi: 10.1016/j.ygyno.2008.05.025. Epub
2008 Jul 18. PMID: 18639330.
331: Komiyama S, Aoki D, Katsuki Y, Nozawa S. Proliferative activity of early
ovarian clear cell adenocarcinoma depends on association with endometriosis. Eur
J Obstet Gynecol Reprod Biol. 2006 Jul;127(1):130-6. doi:
10.1016/j.ejogrb.2005.11.030. Epub 2006 Jan 27. PMID: 16442693.
332: Yoshimoto C, Iwabuchi T, Shigetomi H, Kobayashi H. Cyst fluid iron-related
compounds as useful markers to distinguish malignant transformation from benign
endometriotic cysts. Cancer Biomark. 2015;15(4):493-9. doi: 10.3233/CBM-150484.
PMID: 25835178.
333: Sahin H, Sari ME, Cuylan ZF, Haberal AN, Sirvan L, Coban G, Yalcin I,
Güngör T, Celik H, Meydanli MM, Ayhan A. Is the presence of endometriosis
associated with a survival benefit in pure ovarian clear cell carcinoma? Arch
Gynecol Obstet. 2018 Apr;297(4):1005-1013. doi: 10.1007/s00404-018-4651-6. Epub
2018 Jan 30. PMID: 29383437.
334: Lee N, Min S, Won S, Cho YJ, Kim M, Kim MK, Jung YW, Yun BS, Seong SJ, Kim
ML. The recurrence rate of ovarian endometrioma in women aged 40-49 years and
impact of hormonal treatment after conservative surgery. Sci Rep. 2020 Oct
5;10(1):16461. doi: 10.1038/s41598-020-73434-0. PMID: 33020541; PMCID:
PMC7536392.
335: Akahane T, Sekizawa A, Purwosunu Y, Nagatsuka M, Okai T. The role of p53
mutation in the carcinomas arising from endometriosis. Int J Gynecol Pathol.
2007 Jul;26(3):345-51. doi: 10.1097/pgp.0b013e31802b41a8. PMID: 17581423.
336: Qian J, Shi Y. [bcl-2 and p53 protein expressions in the malignant
transformation of ovarian endometriosis]. Zhonghua Zhong Liu Za Zhi. 2001
Sep;23(5):403-5. Chinese. PMID: 11810773.
337: Amaral C, González L, Reygosa C, Hernández A, Hernández A, Hernández-Guerra
M, Amaya F, Gimeno-García AZ. Polypoid endometriosis simulating an advanced
ovarian neoplasm with infiltration of the intestinal wall: Echoendoscopic
description of the case. Gastroenterol Hepatol. 2021 Jun-Jul;44(6):433-434.
English, Spanish. doi: 10.1016/j.gastrohep.2020.06.026. Epub 2020 Oct 6. PMID:
33036800
338: Maragliano R, Libera L, Carnevali I, Pensotti V, De Vecchi G, Testa M,
Amaglio C, Leoni E, Formenti G, Sessa F, Furlan D, Uccella S. Mixed
Neuroendocrine/Non-neuroendocrine Neoplasm (MiNEN) of the Ovary Arising from
Endometriosis: Molecular Pathology Analysis in Support of a Pathogenetic
Paradigm. Endocr Pathol. 2022 Sep;33(3):400-410. doi:
10.1007/s12022-021-09689-8. Epub 2021 Aug 3. PMID: 34342838; PMCID: PMC9420090.
339: Yuan M, Wang WW, Li Y, Gao L, Wang T, Wang SX. Risk factors for recurrence
of ovarian endometriomas after surgical excision. J Huazhong Univ Sci Technolog
Med Sci. 2014 Apr;34(2):213-219. doi: 10.1007/s11596-014-1261-9. Epub 2014 Apr
8. PMID: 24710935.
340: Pacchiarotti A, Caserta D, Sbracia M, Moscarini M. Expression of oct-4 and
c-kit antigens in endometriosis. Fertil Steril. 2011 Mar 1;95(3):1171-3. doi:
10.1016/j.fertnstert.2010.10.029. PMID: 21075367.
341: Hirsch M, Becker C, Davies M. AGAINST: Fertility preservation for women
with ovarian endometriosis: it is time to adopt this as routine practice. BJOG.
2022 Oct;129(11):1937-1938. doi: 10.1111/1471-0528.17166. Epub 2022 May 25.
PMID: 35614636; PMCID: PMC9544299.
342: Mascilini F, Moruzzi C, Giansiracusa C, Guastafierro F, Savelli L, De Meis
L, Epstein E, Timor-Tritsch IE, Mailath-Pokorny M, Ercoli A, Exacoustos C,
Benacerraf BR, Valentin L, Testa AC. Imaging in gynecological disease. 10:
Clinical and ultrasound characteristics of decidualized endometriomas surgically
removed during pregnancy. Ultrasound Obstet Gynecol. 2014 Sep;44(3):354-60. doi:
10.1002/uog.13323. PMID: 24496773.
343: Davis A. A woman with pelvic pain. BMJ. 2015 Aug 20;351:h4369. doi:
10.1136/bmj.h4369. PMID: 26516233.
344: Wang H, Liu J, Cheng Y, Wang SN, Zhong FF, Gu WY. [Endometriosis-associated
ovarian mesonephric-like adenocarcinoma:a clinicopathological analysis of 9
cases]. Zhonghua Fu Chan Ke Za Zhi. 2025 Jun 25;60(6):469-476. Chinese. doi:
10.3760/cma.j.cn112141-20241217-00675. PMID: 40582970.
345: Fauvet R, Poncelet C, Hugol D, Lavaur A, Feldmann G, Daraï E. Expression of
apoptosis-related proteins in endometriomas and benign and malignant ovarian
tumours. Virchows Arch. 2003 Jul;443(1):38-43. doi: 10.1007/s00428-003-0813-3.
Epub 2003 May 20. PMID: 12756564.
346: Garzetti GG, Ciavattini A, Goteri G, De Nictolis M, Cignitti M, Tranquilli
AL, Romanini C. Endometrioid carcinoma of the ovary. Retrospective study. Eur J
Gynaecol Oncol. 1993;14(1):51-5. PMID: 8472733.
347: Tanuma Y. Ureteral endometriosis: a case report and a review of the
Japanese literature. Hinyokika Kiyo. 2001 Aug;47(8):573-7. PMID: 11579599.
348: Garzetti GG, Cignitti M, Ciavattini A, Fabris N, Romanini C. Natural killer
cell activity and progression-free survival in ovarian cancer. Gynecol Obstet
Invest. 1993;35(2):118-20. doi: 10.1159/000292678. PMID: 8383627.
349: Sangoi AR, Soslow RA, Teng NN, Longacre TA. Ovarian clear cell carcinoma
with papillary features: a potential mimic of serous tumor of low malignant
potential. Am J Surg Pathol. 2008 Feb;32(2):269-74. doi:
10.1097/PAS.0b013e31814fa9b0. PMID: 18223330.
350: Fan YM, Wang TY, Chen JR. Polypoid endometriosis in a young female with
systemic lupus erythematosus, mimicking ovarian and pelvic malignancy, a case
report. Taiwan J Obstet Gynecol. 2025 Jan;64(1):166-169. doi:
10.1016/j.tjog.2024.04.022. PMID: 39794027.
351: Toriyama A, Ishida M, Amano T, Nakagawa T, Kaku S, Iwai M, Yoshida K,
Kagotani A, Takahashi K, Murakami T, Okabe H. Leiomyomatosis peritonealis
disseminata coexisting with endometriosis within the same lesions: a case report
with review of the literature. Int J Clin Exp Pathol. 2013 Nov 15;6(12):2949-54.
PMID: 24294383; PMCID: PMC3843277.
352: Dubé V, Roy M, Plante M, Renaud MC, Têtu B. Mucinous ovarian tumors of
Mullerian-type: an analysis of 17 cases including borderline tumors and
intraepithelial, microinvasive, and invasive carcinomas. Int J Gynecol Pathol.
2005 Apr;24(2):138-46. doi: 10.1097/01.pgp.0000152024.37482.63. PMID: 15782070.
353: Yamamoto S, Tsuda H, Miyai K, Takano M, Tamai S, Matsubara O. Cumulative
alterations of p27-related cell-cycle regulators in the development of
endometriosis-associated ovarian clear cell adenocarcinoma. Histopathology. 2010
May;56(6):740-9. doi: 10.1111/j.1365-2559.2010.03551.x. PMID: 20546339.
354: Lassus H, Pasanen A, Bützow R. Onko endometrioosi munasarjasyövän esiaste?
[Is endometriosis a premalignant condition to ovarian carcinoma?]. Duodecim.
2015;131(19):1777-84. Finnish. PMID: 26638662.
355: Sun TT, Chen SK, Li XY, Zhang JJ, Dai Y, Shi JH, Jia SZ, Wu YS, Leng JH.
Fertility Outcomes After Laparoscopic Cystectomy in Infertile Patients with
Stage III-IV Endometriosis: a Cohort with 6-10 years of Follow-up. Adv Ther.
2020 May;37(5):2159-2168. doi: 10.1007/s12325-020-01299-w. Epub 2020 Mar 21.
PMID: 32200536.
356: Karacan T, Ozyurek E, Yesiralioglu S, Kiyak H, Usta T, Oral E.
Endometriomas with low-risk malignancy potential in ultrasonography with high
human epididymis protein 4 and risk of ovarian malignancy algorithm: a cases
series. Gynecol Endocrinol. 2020 Feb;36(2):117-121. doi:
10.1080/09513590.2019.1653842. Epub 2019 Aug 20. PMID: 31429337.
357: Vilches Jimenez JC, Villegas Muñoz E, González Poveda I, Santos Lorente D,
Sanchez Pérez B, Jimenez Lopez JS. Diagnostic challenges: low-grade adenosarcoma
on deep endometriosis. BMC Womens Health. 2019 Oct 26;19(1):124. doi:
10.1186/s12905-019-0815-1. PMID: 31655582; PMCID: PMC6815060.
358: Acién P, Abad M, Mayol MJ, Garcia S, Garde J. Primary squamous cell
carcinoma of the ovary associated with endometriosis. Int J Gynaecol Obstet.
2010 Jan;108(1):16-20. doi: 10.1016/j.ijgo.2009.08.019. PMID: 19782981.
359: Xue Q, Bai L, Li T, Dong Y, Zhang Y, Zhou YF. [Expression of steroidogenic
factor 1 in ovarian endometriosis and adenomyosis]. Zhonghua Fu Chan Ke Za Zhi.
2011 Nov;46(11):831-3. Chinese. PMID: 22333232.
360: Shi Y, Zha J, Zuo M, Yan Q, Song H. Long noncoding RNA CHL1-AS1 promotes
cell proliferation and migration by sponging miR-6076 to regulate CHL1
expression in endometrial cancer. J Cell Biochem. 2020 Mar;121(3):2655-2663.
doi: 10.1002/jcb.29486. Epub 2019 Nov 17. PMID: 31736153.
361: Aman M, Ohishi Y, Imamura H, Shinozaki T, Yasutake N, Kato K, Oda Y.
Expression of protease-activated receptor-2 (PAR-2) is related to advanced
clinical stage and adverse prognosis in ovarian clear cell carcinoma. Hum
Pathol. 2017 Jun;64:156-163. doi: 10.1016/j.humpath.2017.04.008. Epub 2017 Apr
22. PMID: 28438620.
362: Yamamoto S, Tsuda H, Honda K, Takano M, Tamai S, Imoto I, Inazawa J, Yamada
T, Matsubara O. ACTN4 gene amplification and actinin-4 protein overexpression
drive tumour development and histological progression in a high-grade subset of
ovarian clear-cell adenocarcinomas. Histopathology. 2012 Jun;60(7):1073-83. doi:
10.1111/j.1365-2559.2011.04163.x. Epub 2012 Feb 20. PMID: 22348389.
363: Yamashita Y, Akatsuka S, Shinjo K, Yatabe Y, Kobayashi H, Seko H, Kajiyama
H, Kikkawa F, Takahashi T, Toyokuni S. Met is the most frequently amplified gene
in endometriosis-associated ovarian clear cell adenocarcinoma and correlates
with worsened prognosis. PLoS One. 2013;8(3):e57724. doi:
10.1371/journal.pone.0057724. Epub 2013 Mar 4. PMID: 23469222; PMCID:
PMC3587638.
364: Sekizawa A, Amemiya S, Otsuka J, Saito H, Farina A, Okai T, Tachikawa T.
Malignant transformation of endometriosis: application of laser microdissection
for analysis of genetic alterations according to pathological changes. Med
Electron Microsc. 2004 Jun;37(2):97-100. doi: 10.1007/s00795-003-0233-0. PMID:
15221651
365: Vroobel KM, McCluggage WG. Ovarian Clear Cell Tumors Associated With
Seromucinous Borderline Tumor: A Case Series. Int J Gynecol Pathol. 2022 Jan
1;41(1):76-81. doi: 10.1097/PGP.0000000000000768. PMID: 33741765.
366: [Ovarian endometriosis, fibroma-thecoma and colonic cancer--accidental
combination or regularity?]. Akush Ginekol (Sofiia). 2009;48(5):50-5. Bulgarian.
PMID: 20198800.
367: Chae H. Coexistence of endometriosis in women with mature cystic ovarian
teratoma may not be rare. J Gynecol Obstet Hum Reprod. 2020 Nov;49(9):101786.
doi: 10.1016/j.jogoh.2020.101786. Epub 2020 May 13. PMID: 32413526.
368: Vercellini P, Scarfone G, Bolis G, Stellato G, Carinelli S, Crosignani PG.
Site of origin of epithelial ovarian cancer: the endometriosis connection. BJOG.
2000 Sep;107(9):1155-7. doi: 10.1111/j.1471-0528.2000.tb11116.x. PMID: 11002961.
369: Pins MR, Young RH, Daly WJ, Scully RE. Primary squamous cell carcinoma of
the ovary. Report of 37 cases. Am J Surg Pathol. 1996 Jul;20(7):823-33. doi:
10.1097/00000478-199607000-00005. PMID: 8669530.
370: Agarwal Sharma R, Lee EY, Vardhanabhuti V, Khong PL, Ngu SF. Unusual Case
of Postmenopausal Diffuse Endometriosis Mimicking Metastastic Ovarian
Malignancy. Clin Nucl Med. 2016 Feb;41(2):e120-2. doi:
10.1097/RLU.0000000000001038. PMID: 26462045.
371: Shen YM, Wu XL, Xu L, Huang Q, Yu N, Yao XY, Xie YP. [Malignant
transformation of ovarian endometriosis: a clinicopathologic analysis of 49
cases]. Ai Zheng. 2008 Oct;27(10):1106-10. Chinese. PMID: 18851793.
372: Jiang X, Morland SJ, Hitchcock A, Thomas EJ, Campbell IG. Allelotyping of
endometriosis with adjacent ovarian carcinoma reveals evidence of a common
lineage. Cancer Res. 1998 Apr 15;58(8):1707-12. PMID: 9563487.
373: Terada T. Endometrioid adenocarcinoma of the ovary arising in atypical
endometriosis. Int J Clin Exp Pathol. 2012;5(9):924-7. Epub 2012 Oct 20. PMID:
23119109; PMCID: PMC3484489.
374: Komiyama S, Aoki D, Tominaga E, Susumu N, Udagawa Y, Nozawa S. Prognosis of
Japanese patients with ovarian clear cell carcinoma associated with pelvic
endometriosis: clinicopathologic evaluation. Gynecol Oncol. 1999
Mar;72(3):342-6. doi: 10.1006/gyno.1998.5284. PMID: 10053105.
375: Ko ML, Pan HS. Identical twins with ovarian endometriosis and mucinous
borderline tumor: an unusual association. Fertil Steril. 2008
Oct;90(4):1200.e7-9. doi: 10.1016/j.fertnstert.2007.11.001. Epub 2008 Feb 6.
PMID: 18258232.
376: Ayhan A, Mao TL, Seckin T, Wu CH, Guan B, Ogawa H, Futagami M, Mizukami H,
Yokoyama Y, Kurman RJ, Shih IeM. Loss of ARID1A expression is an early molecular
event in tumor progression from ovarian endometriotic cyst to clear cell and
endometrioid carcinoma. Int J Gynecol Cancer. 2012 Oct;22(8):1310-5. doi:
10.1097/IGC.0b013e31826b5dcc. PMID: 22976498; PMCID: PMC3460070.
377: Long L, Cao Y, Tang LD. Transmembrane estrogen receptor GPR30 is more
frequently expressed in malignant than benign ovarian endometriotic cysts and
correlates with MMP-9 expression. Int J Gynecol Cancer. 2012 May;22(4):539-45.
doi: 10.1097/IGC.0b013e318247323d. PMID: 22495744.
378: Nezhat C, Vu M, Vang N, Ganjoo K, Karam A, Folkins A, Nezhat A, Nezhat F.
Endometriosis Malignant Transformation Review: Rhabdomyosarcoma Arising From an
Endometrioma. JSLS. 2019 Oct-Dec;23(4):e2019.00038. doi:
10.4293/JSLS.2019.00038. PMID: 31624455; PMCID: PMC6791399.
379: Donnez O, Squifflet J, Marbaix E, Jadoul P, Donnez J. Primary ovarian
adenocarcinoma developing in ovarian remnant tissue ten years after laparoscopic
hysterectomy and bilateral salpingo-oophorectomy for endometriosis. J Minim
Invasive Gynecol. 2007 Nov-Dec;14(6):752-7. doi: 10.1016/j.jmig.2007.05.005.
PMID: 17980339.
380: Kato N, Sasou S, Motoyama T. Expression of hepatocyte nuclear factor-1beta
(HNF-1beta) in clear cell tumors and endometriosis of the ovary. Mod Pathol.
2006 Jan;19(1):83-9. doi: 10.1038/modpathol.3800492. PMID: 16258507.
381: Yoshino O, Minamisaka T, Ono Y, Tsuda S, Samejima A, Shima T, Nakashima A,
Koga K, Osuga Y, Saito S. Three cases of clear-cell adenocarcinoma arising from
endometrioma during hormonal treatments. J Obstet Gynaecol Res. 2018
Sep;44(9):1850-1858. doi: 10.1111/jog.13702. Epub 2018 Jul 12. PMID: 29998468.
382: Chmaj-Wierzchowska KS, Kampioni M, Wilczak M, Sajdak S, Opala T. Assessment
of pain and stress intensity among women with ovarian endometriomas versus
teratomas. Pain Res Manag. 2015 May-Jun;20(3):133-6. doi: 10.1155/2015/948463.
PMID: 25996765; PMCID: PMC4447155.
383: Kurioka H, Takahashi K, Ueda T, Ozaki T, Miyazaki K. Endometriosis and
uterine leiomyomata with ovarian granulosa cell tumour. Hum Reprod. 1998
May;13(5):1357-60. doi: 10.1093/humrep/13.5.1357. PMID: 9647572.
384: Nagase S, Saeki H, Ura A, Terao Y, Matsumoto T, Yao T. Mixed Mesonephric-
like Adenocarcinoma, Clear Cell Carcinoma, and Endometrioid Carcinoma Arising
from an Endometriotic Cyst. Int J Surg Pathol. 2024 Sep;32(6):1140-1148. doi:
10.1177/10668969231213390. Epub 2023 Nov 22. PMID: 37994045.
385: Giri SK, Long RM, Barry D, Flood HD, Moran KT. Ureteral endometriosis and
ovarian mucinous cystadenoma presenting with acute pyonephrosis. Ir J Med Sci.
2005 Jan-Mar;174(1):67-70. doi: 10.1007/BF03168524. PMID: 15868895.
386: Yamakawa Y, Ushijima M, Kato K. Primary squamous cell carcinoma associated
with ovarian endometriosis: a case report and literature review. Int J Clin
Oncol. 2011 Dec;16(6):709-13. doi: 10.1007/s10147-011-0189-3. Epub 2011 Feb 8.
PMID: 21301917.
387: Burmeister L, Healy DL. Ovarian cancer in infertility patients. Ann Med.
1998 Dec;30(6):525-8. doi: 10.3109/07853899809002599. PMID: 9920353.
388: Guo DH, Pang SJ, Shen Y. [Atypical endometriosis: a clinicopathologic study
of 163 cases]. Zhonghua Fu Chan Ke Za Zhi. 2008 Nov;43(11):831-4. Chinese. PMID:
19087566
389: Yamamoto S, Tsuda H, Takano M, Iwaya K, Tamai S, Matsubara O. PIK3CA
mutation is an early event in the development of endometriosis-associated
ovarian clear cell adenocarcinoma. J Pathol. 2011 Oct;225(2):189-94. doi:
10.1002/path.2940. Epub 2011 Jul 7. PMID: 21735444.
390: Hodgson A, Ghorab Z, Parra-Herran C. Somatically Derived Yolk Sac Tumor of
the Ovary in a Young Woman. Int J Gynecol Pathol. 2021 May 1;40(3):296-300. doi:
10.1097/PGP.0000000000000673. PMID: 32209818.
391: Shams F, Ahmed S, Habib M, Anjum AS. ENDOMETRIOMA COEXISTING WITH MATURE
CYSTIC TERATOMA IN A SINGLE OVARY: A RARE PRESENTATION. J Ayub Med Coll
Abbottabad. 2024 Apr-Jun;36(2):447-450. doi: 10.55519/JAMC-02-12623. PMID:
39610000
392: Ayhan A, Akilli H, Haberal N. The prognostic significance of stage I
ovarian clear cell and endometrioid carcinomas arising from endometriotic cysts:
is it a myth? Arch Gynecol Obstet. 2019 Jan;299(1):217-222. doi:
10.1007/s00404-018-4935-x. Epub 2018 Oct 12. PMID: 30315413.
393: Yamamoto S, Tsuda H, Miyai K, Takano M, Tamai S, Matsubara O. Accumulative
copy number increase of MET drives tumor development and histological
progression in a subset of ovarian clear-cell adenocarcinomas. Mod Pathol. 2012
Jan;25(1):122-30. doi: 10.1038/modpathol.2011.143. Epub 2011 Oct 7. PMID:
21983935
394: Van Le L, Jackson A, Schuler K, Suri A, Doll K, Stine J, Kim K. Discussion:
'Ovarian epithelial carcinoma with pelvic endometriosis,' by Wang et al. Am J
Obstet Gynecol. 2013 May;208(5):e1-2. doi: 10.1016/j.ajog.2013.03.014. Epub 2013
Mar 15. PMID: 23500450.
395: Yamamoto S, Tsuda H, Takano M, Tamai S, Matsubara O. Loss of ARID1A protein
expression occurs as an early event in ovarian clear-cell carcinoma development
and frequently coexists with PIK3CA mutations. Mod Pathol. 2012
Apr;25(4):615-24. doi: 10.1038/modpathol.2011.189. Epub 2011 Dec 9. PMID:
22157930
396: Prefumo F, Venturini PL, Fulcheri E. Analysis of p53 and c-erbB-2
expression in ovarian endometrioid carcinomas arising in endometriosis. Int J
Gynecol Pathol. 2003 Jan;22(1):83-8. doi: 10.1097/00004347-200301000-00016.
PMID: 12496703.
397: Takeuchi M, Matsuzaki K, Bando Y, Nishimura M, Harada M. Pathogenesis and
MRI findings in two cases of seromucinous borderline tumors coexisting with
carcinoma in endometriotic cysts: Case reports and literature review. J Obstet
Gynaecol Res. 2025 Jul;51(7):e16368. doi: 10.1111/jog.16368. PMID: 40623941.
398: Bono Y, Kyo S, Takakura M, Maida Y, Mizumoto Y, Nakamura M, Nomura K,
Kiyono T, Inoue M. Creation of immortalised epithelial cells from ovarian
endometrioma. Br J Cancer. 2012 Mar 13;106(6):1205-13. doi: 10.1038/bjc.2012.26.
Epub 2012 Feb 21. PMID: 22353808; PMCID: PMC3304406.
399: Körner M, Burckhardt E, Mazzucchelli L. Higher frequency of chromosomal
aberrations in ovarian endometriosis compared to extragonadal endometriosis: A
possible link to endometrioid adenocarcinoma. Mod Pathol. 2006
Dec;19(12):1615-23. doi: 10.1038/modpathol.3800699. Epub 2006 Sep 15. PMID:
16980942
400: Veras E, Mao TL, Ayhan A, Ueda S, Lai H, Hayran M, Shih IeM, Kurman RJ.
Cystic and adenofibromatous clear cell carcinomas of the ovary: distinctive
tumors that differ in their pathogenesis and behavior: a clinicopathologic
analysis of 122 cases. Am J Surg Pathol. 2009 Jun;33(6):844-53. doi:
10.1097/PAS.0b013e31819c4271. PMID: 19342944.
401: Deguchi M, Matsumoto Y, Ishiko O, Ogita S. Angiogenesis in ovarian clear
cell carcinoma and its relation to endometriosis. Oncol Rep. 2000 May-
Jun;7(3):651-4. doi: 10.3892/or.7.3.651. PMID: 10767384.
402: Limaiem F, Bouraoui S, Bouslama S, Lahmar A, Mzabi S. A puzzling ovarian
tumour: pregnancy luteoma with diffuse endometriosis. Pathologica. 2016
Sep;108(3):144-147. PMID: 28195267.
403: Oral E, Sozen I, Uludag S, Demirkiran F, Ilvan S, Oncul M, Celik HG. The
prevalence of endometrioma and associated malignant transformation in women over
40 years of age. J Gynecol Obstet Hum Reprod. 2020 May;49(5):101725. doi:
10.1016/j.jogoh.2020.101725. Epub 2020 Mar 12. PMID: 32173632.
404: Wilkinson M, Walters S, Smith T, Wilkinson A. Reproductive abnormalities in
aged female Macaca fascicularis. J Med Primatol. 2008 Feb;37 Suppl 1:88-93. doi:
10.1111/j.1600-0684.2007.00268.x. PMID: 18269535.
405: Matzuk MM. Gynecologic diseases get their genes. Nat Med. 2005
Jan;11(1):24-6. doi: 10.1038/nm0105-24. PMID: 15635441.
406: Kim ML, Kim JM, Seong SJ, Lee SY, Han M, Cho YJ. Recurrence of ovarian
endometrioma after second-line, conservative, laparoscopic cyst enucleation. Am
J Obstet Gynecol. 2014 Mar;210(3):216.e1-6. doi: 10.1016/j.ajog.2013.11.007.
Epub 2013 Nov 8. PMID: 24215855.
407: Li L, Chen Q, Fan QB, Wang S, Shi HH, Zhu L, Sun DW, Leng JH, Lang JH.
Pathogenetic gene changes of eutopic endometrium in patients with ovarian
endometriosis. Chin Med J (Engl). 2019 May 5;132(9):1107-1109. doi:
10.1097/CM9.0000000000000195. PMID: 30882467; PMCID: PMC6595869.
408: Zygouris D, Leontara V, Makris GM, Chrelias C, Trakakis E, Christodoulaki
Ch, Panagopoulos P. Endometrioid ovarian cancer arising from an endometriotic
cyst in a young patient. Eur J Gynaecol Oncol. 2012;33(3):324-5. PMID: 22873112.
409: Tanaka YO, Okada S, Yagi T, Satoh T, Oki A, Tsunoda H, Yoshikawa H. MRI of
endometriotic cysts in association with ovarian carcinoma. AJR Am J Roentgenol.
2010 Feb;194(2):355-61. doi: 10.2214/AJR.09.2985. PMID: 20093596.
410: Wong BC, Gillman NC, Oehninger S, Gibbons WE, Stadtmauer LA. Results of in
vitro fertilization in patients with endometriomas: is surgical removal
beneficial? Am J Obstet Gynecol. 2004 Aug;191(2):597-606; discussion 606-7. doi:
10.1016/j.ajog.2004.05.079. PMID: 15343246.
411: Liu X, Yuan L, Shen F, Guo SW. Patterns of and factors potentially
influencing the age at first surgery for women with ovarian endometriomas.
Gynecol Obstet Invest. 2008;66(2):76-83. doi: 10.1159/000127419. Epub 2008 Apr
22. PMID: 18434741.
412: Tanaka T, Nakajima S, Umesaki N. Cellular heterogeneity in long-term
surviving cells isolated from eutopic endometrial, ovarian endometrioma and
adenomyosis tissues. Oncol Rep. 2003 Sep-Oct;10(5):1155-60. PMID: 12883673.
413: Kim ML, Cho YJ, Kim MK, Jung YW, Yun BS, Seong SJ. The efficacy of long-
term maintenance therapy with a levonorgestrel-releasing intrauterine system for
prevention of ovarian endometrioma recurrence. Int J Gynaecol Obstet. 2016
Sep;134(3):256-9. doi: 10.1016/j.ijgo.2016.03.017. Epub 2016 Jun 4. PMID:
27346551
414: Heinonen PK. Clinical implications of the didelphic uterus: long-term
follow-up of 49 cases. Eur J Obstet Gynecol Reprod Biol. 2000 Aug;91(2):183-90.
doi: 10.1016/s0301-2115(99)00259-6. PMID: 10869793.
415: Shang HS, Chao TK, Wu GZ, Yu CP. A rare case of the coexistence of ovarian
clear cell carcinoma, mucinous cystadenoma, and endometriosis in the same ovary.
Eur J Gynaecol Oncol. 2011;32(6):677-9. PMID: 22335035.
416: Liu YN, Ye X, Cheng HY, Cheng YX, Fu TY, Chen J, Chang XH, Cui H.
[Measurement of serum human epididymis secretory protein 4 combined with CA125
assay in differential diagnosis of endometriosis cyst and ovarian benign and
malignant tumors]. Zhonghua Fu Chan Ke Za Zhi. 2010 May;45(5):363-6. Chinese.
PMID: 20646446.
417: Vercellini P, Cribiù FM, Del Gobbo A, Carcangiu ML, Somigliana E, Bòsari S.
The oncofetal protein IMP3: a novel biomarker and triage tool for premalignant
atypical endometriotic lesions. Fertil Steril. 2013 Jun;99(7):1974-9. doi:
10.1016/j.fertnstert.2013.02.002. Epub 2013 Mar 7. PMID: 23473990.
418: Ben-Arie A, Lavie O. Cyst rupture during surgery. Lancet. 2001 Jul
7;358(9275):72; author reply 73. doi: 10.1016/S0140-6736(00)05283-1. PMID:
11458938
419: Shih CY, Lai CR, Huang CY, Twu NF, Chao KC, Wang PH. A challenge in the
management of a patient with ovarian cancer associated with extensive
endometriosis. Taiwan J Obstet Gynecol. 2012 Jun;51(2):324-5. doi:
10.1016/j.tjog.2012.04.035. PMID: 22795124.
420: Van Holsbeke C, Meuleman C, Timmerman D. Acoustic streaming in two
endometriomas: the exception to the rule? Ultrasound Obstet Gynecol. 2006
Jan;27(1):89-90. doi: 10.1002/uog.2652. PMID: 16374759.
421: Alsalem H, Tigdi J, Osmond M, Leyland N, Tang S, Leonardi M. Stop, Think,
and Re-evaluate: A Decidualized Endometrioma can Mimic Malignancy in Pregnancy.
J Minim Invasive Gynecol. 2021 Nov;28(11):1803-1805. doi:
10.1016/j.jmig.2021.06.022. Epub 2021 Jun 30. PMID: 34214689.
422: Amso NN. Endometriosis. Clinicians and patients should be aware of
association between endometriosis and malignancies. BMJ. 2002 Jan
12;324(7329):115. PMID: 11808531.
423: Shen K. [Double primary carcinoma of the uterine corpus and ovary].
Zhonghua Fu Chan Ke Za Zhi. 1993 Apr;28(4):227-9, 254. Chinese. PMID: 8404308.
424: Matsushima T, Asakura H. Huge ovarian endometrioma that grew after
menopause: Case report. J Obstet Gynaecol Res. 2016 Mar;42(3):350-2. doi:
10.1111/jog.12885. Epub 2016 Jan 19. PMID: 26786790.
425: Nakai G, Kitano R, Yoshimizu N, Yamamoto K, Higashiyama A, Juri H, Nakamoto
A, Yamamoto K, Yamada T, Hirose Y, Ohmichi M, Narumi Y. A Case of Bilateral
Decidualized Endometriomas during Pregnancy: Radiologic-pathologic Correlation.
Kobe J Med Sci. 2015 May 25;61(2):E40-6. PMID: 26628013.
426: Carico E, Chicchirichi R, Atlante M, Giovagnoli M, Vecchione A. CA 125 in
ovarian cysts, serous effusions and peritoneal washings: immunocytochemical
expression. Anticancer Res. 1995 Mar-Apr;15(2):631-4. PMID: 7763049.
427: Millet I, Rathat G, Perrochia H, Hoa D, Mérigeaud S, Curros-Doyon F,
Taourel P. Aspect en imagerie des tumeurs de la granulosa de l'ovaire: à propos
de trois cas [Imaging features of granulosa cell tumors of the ovary: about
three cases]. J Radiol. 2011 Mar;92(3):236-42. French. doi:
10.1016/j.jradio.2011.02.002. Epub 2011 Mar 10. PMID: 21501762.
428: Cohen I, Altaras MM, Lew S, Tepper R, Beyth Y, Ben-Baruch G. Ovarian
endometrioid carcinoma and endometriosis developing in a postmenopausal breast
cancer patient during tamoxifen therapy: a case report and review of the
literature. Gynecol Oncol. 1994 Dec;55(3 Pt 1):443-7. doi:
10.1006/gyno.1994.1319. PMID: 7835785.
429: Prowse AH, Fakis G, Manek S, Churchman M, Edwards S, Rowan A, Koninckx P,
Kennedy S, Tomlinson IP. Allelic loss studies do not provide evidence for the
endometriosis-as-tumor theory. Fertil Steril. 2005 Apr;83 Suppl 1:1134-43.
doi: 10.1016/j.fertnstert.2004.07.982. PMID: 15831286.
430: Wang MJ, Qi J, Wang H, Li XX, Wei BJ, Fu C, Gao J, Han BB. [Diagnostic
value of combining detection of human epididymis protein 4 and CA125 in patients
with malignant ovarian carcinoma]. Zhonghua Zhong Liu Za Zhi. 2011
Jul;33(7):540-3. Chinese. PMID: 22093635.
431: Mori T, Sakamoto S, Singtripop T, Park MK, Kato T, Kawashima S, Nagasawa H.
Suppression of spontaneous development of uterine adenomyosis by a Chinese
herbal medicine, keishi-bukuryo-gan, in mice. Planta Med. 1993 Aug;59(4):308-11.
doi: 10.1055/s-2006-959687. PMID: 8372144.
432: Hillesheim PB, Farghaly H. Anaplastic spindle cell carcinoma, arising in a
background of an ovarian mucinous cystic tumor: a case report with clinical
follow up, review of the literature. Int J Clin Exp Pathol. 2010 Oct
9;3(8):808-11. PMID: 21151395; PMCID: PMC2993232.
433: Schröder W, Ruppert C, Bender HG. Concomitant measurements of interleukin-6
(IL-6) in serum and peritoneal fluid of patients with benign and malignant
ovarian tumors. Eur J Obstet Gynecol Reprod Biol. 1994 Jul;56(1):43-6. doi:
10.1016/0028-2243(94)90152-x. PMID: 7982516.
434: Miyakoshi K, Tanaka M, Gabionza D, Takamatsu K, Miyazaki T, Yuasa Y, Mukai
M, Yoshimura Y. Decidualized ovarian endometriosis mimicking malignancy. AJR Am
J Roentgenol. 1998 Dec;171(6):1625-6. doi: 10.2214/ajr.171.6.9843300. PMID:
9843300
435: Check JH, Check ML, Kiefer D, Aikins J Jr. Ovarian cancer in a woman
previously diagnosed with endometriosis and an extremely high serum CA-125
level. Clin Exp Obstet Gynecol. 2001;28(2):83-5. PMID: 11491380.
436: Lim S, Kim JY, Park K, Kim BR, Ahn G. Mullerianosis of the mesosalpinx: a
case report. Int J Gynecol Pathol. 2003 Apr;22(2):209-12. doi:
10.1097/00004347-200304000-00018. PMID: 12649681.
437: Matalliotakis I, Mahutte NG, Koukoura O, Arici A. Endometriosis associated
with Stage IA clear cell ovarian carcinoma in a woman with IVF-ET treatments in
the Yale Series. Arch Gynecol Obstet. 2006 Jun;274(3):184-6. doi:
10.1007/s00404-006-0143-1. Epub 2006 Mar 9. PMID: 16525789.
438: Terada T. Clear cell adenocarcinoma of the ovary arising in atypical
endometriosis: a report of eight cases. Arch Gynecol Obstet. 2012
Jan;285(1):229-33. doi: 10.1007/s00404-011-1929-3. Epub 2011 May 19. PMID:
21594603
439: Qu Y, Wang L, Zhu H. [Clinicopathological features of malignant ovarian
neoplasms arising from ovarian endometriosis: a report of 26 cases]. Zhonghua Fu
Chan Ke Za Zhi. 2001 Aug;36(8):470-2. Chinese. PMID: 11758181.
440: Komiyama S, Nagashima M, Taniguchi T, Yokouchi Y, Kugimiya T. Ovarian Clear
Cell Carcinoma Detected During Long-Term Management of Endometriotic Cysts in
Young Patients: Possible Heterogeneity of this Tumor. Gynecol Obstet Invest.
2019;84(3):305-312. doi: 10.1159/000494256. Epub 2018 Nov 13. PMID: 30423566.
441: Gambadauro P, Olovsson M, Persson P. Unusually rapid growth of bilateral
endometriomas and acute bilateral hydronephrosis. Gynecol Endocrinol. 2011
Nov;27(11):948-50. doi: 10.3109/09513590.2011.569795. Epub 2011 Apr 15. PMID:
21495801
442: Carey M, Kirk ME. Necrotic pseudoxanthomatous nodules of the omentum and
peritoneum: a peculiar reaction to endometriotic cyst contents. Obstet Gynecol.
1993 Oct;82(4 Pt 2 Suppl):650-2. PMID: 8377999.
443: Levine D, Feldstein VA, Babcook CJ, Filly RA. Sonography of ovarian masses:
poor sensitivity of resistive index for identifying malignant lesions. AJR Am J
Roentgenol. 1994 Jun;162(6):1355-9. doi: 10.2214/ajr.162.6.8191998. PMID:
8191998
444: Ota Y, Ota K, Takahashi T, Suzki S, Sano R, Ota I, Moriya T, Shiota M.
Primary endometrioid carcinoma of the uterosacral ligament arising from deep
infiltrating endometriosis 6 years after bilateral salpingo-oophorectomy due to
atypical proliferative endometrioid tumor of the ovary: a rare case report.
World J Surg Oncol. 2020 Dec 11;18(1):329. doi: 10.1186/s12957-020-02105-1.
PMID: 33308243; PMCID: PMC7733300.
445: Morikawa Y, Kawai M, Kano T, Kikkawa F, Oguchi H, Nakashima N, Ishizuka T,
Furuhashi Y, Hattori SE, Kuzuya K, et al. Clinical remission criteria for
epithelial carcinoma of the ovary. Gynecol Oncol. 1993 Mar;48(3):342-8. doi:
10.1006/gyno.1993.1060. PMID: 7681806.
446: Polak G, Wertel I, Kozioł-Montewka M, Tarkowski R, Kotarski J.
Investigation of glutathione concentrations in peritoneal fluid from women with
and without endometriosis. Eur J Obstet Gynecol Reprod Biol. 2003 Aug
15;109(2):206-8. doi: 10.1016/s0301-2115(03)00076-9. PMID: 12860343.
447: Sammour RN, Leibovitz Z, Shapiro I, Degani S, Levitan Z, Aharoni A, Tal J,
Lurie M, Ohel G. Decidualization of ovarian endometriosis during pregnancy
mimicking malignancy. J Ultrasound Med. 2005 Sep;24(9):1289-94. doi:
10.7863/jum.2005.24.9.1289. PMID: 16123189.
448: Cantor A, Tannus S, Son WY, Tan SL, Dahan MH. A comparison of two months
pretreatment with GnRH agonists with or without an aromatase inhibitor in women
with ultrasound-diagnosed ovarian endometriomas undergoing IVF. Reprod Biomed
Online. 2019 Apr;38(4):520-527. doi: 10.1016/j.rbmo.2018.12.028. Epub 2018 Dec
22. PMID: 30935663.
449: Saito M, Aoki D, Susumu N, Suzuki A, Suzuki N, Udagawa Y, Nozawa S.
Efficient screening for ovarian cancers using a combination of tumor markers
CA602 and CA546. Int J Gynecol Cancer. 2005 Jan-Feb;15(1):37-44. doi:
10.1111/j.1048-891X.2005.15004.x. PMID: 15670295.
450: Insabato L, Natella V, Somma A, Persico M, Camera L, Losito NS, Masone S.
Primary peritoneal clear cell carcinoma versus ovarian carcinoma versus
malignant transformation of endometriosis: a vexing issue. Int J Surg Pathol.
2015 May;23(3):211-6. doi: 10.1177/1066896915573567. Epub 2015 Feb 24. PMID:
25715342
451: Byrd L, Slade R, Mamtora H. Not all endometriosis is benign. J Obstet
Gynaecol. 2004 Apr;24(3):330-1. doi: 10.1080/01443610410001661129. PMID:
15203654
452: Singh M, Mandal S, Majumdar K. Sex cord tumor with annular tubules: an
incidental finding in an endometriotic cyst--the first known cooccurrence.
Biomed Res Int. 2014;2014:970243. doi: 10.1155/2014/970243. Epub 2014 Nov 2.
PMID: 25530972; PMCID: PMC4233666.
453: Tanaka YO, Itai Y, Anno I, Matsumoto K, Ebihara R, Nishida M. MR staging of
pelvic endometriosis: role of fat-suppression T1-weighted images. Radiat Med.
1996 May-Jun;14(3):111-6. PMID: 8827803.
454: Tagashira Y, Shimada M, Kigawa J, Iba T, Terakawa N. Ovarian endometrioid
adenocarcinoma arising from endometriosis in a young woman. Gynecol Oncol. 2003
Dec;91(3):643-7. doi: 10.1016/j.ygyno.2003.08.005. PMID: 14675692.
455: Prorocic M, Tasic L, Vasiljevic M, Jurisic A, Smiljkovic OD, Raznatovic S,
Saranovic M. Simultaneous dermoid cyst and endometriosis in the same ovary: a
case report. Clin Exp Obstet Gynecol. 2013;40(3):457-9. PMID: 24283190.
456: Ding W, Li M, Teng Y. The impact on ovarian reserve of haemostasis by
bipolar coagulation versus suture following surgical stripping of ovarian
endometrioma: a meta-analysis. Reprod Biomed Online. 2015 Jun;30(6):635-42. doi:
10.1016/j.rbmo.2015.02.012. Epub 2015 Mar 9. PMID: 25913247.
457: Huang X, Vlad AM. Plasma microRNAs in ovarian cancer--response. Clin Cancer
Res. 2013 Jun 15;19(12):3326. doi: 10.1158/1078-0432.CCR-13-1022. Epub 2013 Apr
24. PMID: 23616635; PMCID: PMC3708471.
458: Qiu H. Plasma microRNAs in ovarian cancer--letter. Clin Cancer Res. 2013
Jun 15;19(12):3325. doi: 10.1158/1078-0432.CCR-13-0561. Epub 2013 Apr 24. PMID:
23616637
459: Frederick J, DaCosta V, Wynter S, Tenant I, McKenzie C, McDonald Y.
Endometriosis co-existing with bilateral dermoid cysts of the ovaries treated by
laparoscopy. West Indian Med J. 2003 Jun;52(2):179-81. PMID: 14506771.
460: Yeo DM, Rha SE, Byun JY, Lee A, Kim MR. MR imaging findings of extraovarian
endocervical mucinous borderline tumors arising from pelvic endometriosis.
Korean J Radiol. 2013 Nov-Dec;14(6):918-22. doi: 10.3348/kjr.2013.14.6.918. Epub
2013 Nov 5. PMID: 24265567; PMCID: PMC3835639.
461: Chew KT, Zakaria IA, Abu MA, Ahmad MF, Hing EY, Abdul Ghani NA. Elevated
serum CA 19-9 with adnexal mass: is it always an ovarian malignancy? Horm Mol
Biol Clin Investig. 2018 Mar
27;34(3):/j/hmbci.2018.34.issue-3/hmbci-2018-0011/hmbci-2018-0011.xml. doi:
10.1515/hmbci-2018-0011. PMID: 29584612.
462: Saldaña DG, de Acosta DA, Alemán HP, Gebrehiwot D, Torres E. Gallbladder
endometrioma associated with obstructive jaundice and a serous ovarian cystic
adenoma. South Med J. 2010 Dec;103(12):1250-2. doi:
10.1097/SMJ.0b013e3181faee63. PMID: 21037517.
463: Gojnic M, Dugalic V, Jeremic V, Popovic N, Arsenijevic L. Endometriosis and
possible malignant transformation. Eur J Gynaecol Oncol. 2006;27(3):271-2. PMID:
16800256
464: Molberg K, Ashfaq R, Gokaslan ST, Shires T. Endometrioid carcinoma arising
in pericecal endometriosis clinically mimicking Crohn's disease. Ann Diagn
Pathol. 2000 Feb;4(1):29-33. doi: 10.1016/s1092-9134(00)90007-8. PMID: 10684378.
465: Manipadam MT, Munemane A, Emmanuel P, McCluggage WG. Ovarian adenosarcoma
with extensive deciduoid morphology arising in endometriosis: a case report. Int
J Gynecol Pathol. 2008 Jul;27(3):398-401. doi: 10.1097/PGP.0b013e318165e2d0.
PMID: 18580317.
466: Morelli N, Gallerini S, Cafforio G, Gori S, De Simone P, Morelli L, Orlandi
G, Murri L. Adie tonic pupil associated to endometriosis. Neurol Sci. 2006
Apr;27(1):80-1. doi: 10.1007/s10072-006-0572-4. PMID: 16688607.
467: Murta EF, Nomelini RS, Ferreira FA, Lima MA. Ovarian clear cell carcinoma
associated with endometriosis: a case report with immunohistochemical study. Eur
J Gynaecol Oncol. 2007;28(5):403-5. PMID: 17966222.
468: Jiang QC. [The clinical and pathological characters of malignant neoplasms
arising from endometriosis]. Zhonghua Fu Chan Ke Za Zhi. 1993 Jun;28(6):340-2,
380-1. Chinese. PMID: 8243157.
469: Markowska J, Madry R, Wiesse E, Manyś G, Kuczyński J, Breborowicz J,
Zengteler G. Dwa przypadki raka rozwijajacego sie na podłozu gruczolistości w
miednicy mniejszej po 5 i 2,5 latach po wycieciu macicy z przydatkami [Two cases
of cancer developing from endometriosis in the minor pelvis 5 and 2.5 years
after hysterectomy and adnexectomy]. Ginekol Pol. 1994 Sep;65(9):531-6. Polish.
PMID: 7721168.
470: Vasilakaki T, Skafida E, Arkoumani E, Grammatoglou X, Firfiris N,
Manoloudaki K. Borderline clear cell adenofibroma of the ovary associated with
ovarian endometriosis: a case report. Eur J Gynaecol Oncol. 2012;33(2):230-2.
PMID: 22611972.
471: Shah A, Rekhi B, Maheshwari A, Jambhekar NA. Low-grade Müllerian
adenosarcoma with prominent decidualization, involving bilateral ovaries against
a background of endometriosis: a diagnostic and treatment challenge. J Postgrad
Med. 2013 Apr-Jun;59(2):149-52. doi: 10.4103/0022-3859.113833. PMID: 23793320.
472: Ferrara G, Giordano G, Longo M, Magri M. Primary cutaneous endometriosis of
thoracic skin with ovarian granulosa cell tumor. Acta Obstet Gynecol Scand. 1993
Apr;72(3):225-7. doi: 10.3109/00016349309013379. PMID: 8385863.
473: Qian J, Shi Y, Chen X. [Clinical analysis of 25 cases of malignant
transformation of endometriosis of the ovary]. Zhonghua Fu Chan Ke Za Zhi. 2000
Nov;35(11):667-9. Chinese. PMID: 11218895.
474: Yoshida S, Onogi A, Shigetomi H, Tsuji Y, Haruta S, Naruse K, Kanayama S,
Noguchi T, Sakata M, Furukawa N, Sado T, Yamada Y, Kitanaka T, Oi H, Kobayashi
H. Two cases of pregnant women with ovarian endometrioma mimicking a malignant
ovarian tumor. J Clin Ultrasound. 2008 Oct;36(8):512-6. doi: 10.1002/jcu.20496.
PMID: 18465809.
475: Okada S. [Studies on diagnosis of endometriosis by magnetic resonance
imaging by means of fat saturation technique]. Nihon Sanka Fujinka Gakkai
Zasshi. 1995 Mar;47(3):264-70. Japanese. PMID: 7699286.
476: Karnik N, Rekhi B. Clear cell carcinoma arising in a seromucinous
borderline tumor with co-existing endometriosis- Case report of a rare
association. Indian J Pathol Microbiol. 2020 Oct-Dec;63(4):676-678. doi:
10.4103/IJPM.IJPM_750_19. PMID: 33154340.
477: Grammatikakis I, Ivanov S, Evangelinakis N, Zevoudis S, Tziortzioti V.
[Incidence of synchronous primary neoplasms of the female reproductive tract in
women with ovarian endometriosis: a retrospective analysis of 811 cases]. Akush
Ginekol (Sofiia). 2009;48(3):26-30. Bulgarian. PMID: 20198760.
478: Nezhat C, Luciano A. Adhesions after resection of ovarian endometriomas.
Fertil Steril. 1993 Apr;59(4):934; author reply 935-6. PMID: 8458520.
479: Uddin Z, Yaqoob N, Kayani N, Hasan SH. Clear cell carcinoma of ovary with
associated mucinous cystadenoma and endometriosis. J Pak Med Assoc. 2007
Jul;57(7):373-5. PMID: 17867264.
480: Morrissey K, Winkel C, Hild S, Premkumar A, Stratton P. Struma ovarii
coincident with Hashimoto's thyroiditis: an unusual cause of hyperthyroidism.
Fertil Steril. 2007 Aug;88(2):497.e15-7. doi: 10.1016/j.fertnstert.2006.11.095.
Epub 2007 Feb 2. PMID: 17276434; PMCID: PMC2753978.
481: Santos LD, Carter J, Killingsworth M. Polypoid endometrioma of the rectal
serosa and retroperitoneal endometriosis in a 70-year-old woman. Pathology. 2004
Feb;36(1):91-4. doi: 10.1080/00313020310001643570. PMID: 14757567.
482: Koshiyama M, Fujii H, Konishi M, Nanno H, Hayashi M, Tauchi K, Yoshida M.
Recurrent clear cell carcinoma of the ovary changing into producing parathyroid
hormone-related protein (PTH-rP) with hypercalcemia. Eur J Obstet Gynecol Reprod
Biol. 1999 Feb;82(2):227-9. doi: 10.1016/s0301-2115(98)00165-1. PMID: 10206422.
483: Jain KA. Endometrioma with calcification simulating a dermoid on
sonography. J Ultrasound Med. 2006 Sep;25(9):1237-41. doi:
10.7863/jum.2006.25.9.1237. PMID: 16929029.
484: Obata K, Koike H, Shiina M. [Ovarian cancers complicated by endometriosis].
Nihon Rinsho. 2004 Oct;62 Suppl 10:615-22. Japanese. PMID: 15535319.
485: Srinivasan R, Gupta N, Gupta I. Recurrent endocervical-like mucinous
borderline tumor (ELMBT) arising in a case of long-standing endometriosis--a
case report. Indian J Pathol Microbiol. 2006 Apr;49(2):277-8. PMID: 16933740.
486: Kobayashi H. [Malignant transformation of endometriosis]. Nihon Rinsho.
2012 Jun;70 Suppl 4:493-7. Japanese. PMID: 23156296.
487: Yerli H, Askar N, Zekioglu O, Baglan Z, Elmas N. Huge endometriosis
presenting like an ovarian tumor: CT appearance. Clin Exp Obstet Gynecol.
2010;37(3):237-9. PMID: 21077536.
488: Diamond MP, Nezhat F. Adhesions after resection of ovarian endometriomas.
Fertil Steril. 1993 Apr;59(4):934-5; author reply 935-6. PMID: 8318102.
489: Le Borgne J, Nomballais MF, Lehur PA, Guiberteau-Canfrere V, Moussu P,
Fumoleau P. L'endosalpingiose intestinale. A propos de 2 observations
[Intestinal endosalpingiosis. Apropos of 2 cases]. Ann Chir. 1995;49(1):73-5.
French. PMID: 7741472.
490: Maruthini D, Amin A, Buxton J. Endometrioid adenocarcinoma of the ovary
arising from endometriosis and presenting as an acute abdomen. J Obstet
Gynaecol. 2007 Jul;27(5):540-1. doi: 10.1080/01443610701467788. PMID: 17701820.
491: Kurioka H, Takahashi K, Okada M, Ozaki T, Miyazaki K, Maruyama R, Yoshida
M. A case of postmenopausal endometriosis unrelated to neoplasm. Int J Fertil
Womens Med. 1999 May-Jun;44(3):160-2. PMID: 10435916.
492: Chebrou DM, Provendier B, Chebrou C, Fetissof F, Ledoux A. Adénofibrome
endométrioïde de l'ovaire. A propos d'un cas anatomoclinique [Endometrioid
adenofibroma of the ovary. An anatomo-clinical case report]. J Gynecol Obstet
Biol Reprod (Paris). 1993;22(3):254-6. French. PMID: 8345148.
493: Abu-Musa A, Takahashi K, Kitao M. Transvaginal sonographic guided
aspiration of endometrioma. Int J Gynaecol Obstet. 1993 Jan;40(1):64-5. doi:
10.1016/0020-7292(93)90775-r. PMID: 8094354.
494: Selo-Ojeme DO, Sohaib SA, Ind TI, Oram DH, Reznek H. Endometriosis
mimicking advanced cervical cancer on magnetic resonance imaging. Clin Radiol.
2001 Dec;56(12):997-9. doi: 10.1053/crad.2001.0689. PMID: 11795932.
495: Rózyło-Kalinowska I, Robak-Chołubek D, Woźnica J, Jakiel G, Złomaniec J. A
case of a large endometrial cyst imitating an ovarian neoplasm. Ann Univ Mariae
Curie Sklodowska Med. 2003;58(1):432-6. PMID: 15315028.
496: Pietura R, Janczarek M, Bednarek W, Kotarski J, Szczerbo-Trojanowska M.
Zastosowanie rezonansu magnetycznego w kwalifikacji i ocenie wyników leczenia
objawowych mieśniaków macicy metoda embolizacji tetnic macicznych [The use of
magnetic resonance imaging for the evaluation of treatment outcome in uterine
artery embolisation for fibroids]. Ginekol Pol. 2003 Dec;74(12):1549-56. Polish.
PMID: 15029748.
497: Nagashio E, Toki N, Koyama C, Kashimura M. [A case of large cystic
adenomyosis of the uterus preoperatively diagnosed as an ovarian cancer]. Nihon
Sanka Fujinka Gakkai Zasshi. 1996 Oct;48(10):901-3. Japanese. PMID: 8921525.
498: Ju W, Kim SC, Lee M. Dual primary bilateral ovarian carcinomas with
different histology. Int J Gynaecol Obstet. 2006 Oct;95(1):62-3. doi:
10.1016/j.ijgo.2006.05.011. Epub 2006 Jul 7. PMID: 16828764.
499: Pérez Céspedes M, López Costea MA, Domingo R, Blancafort JM, Serrallach N.
Obstrucción ureteral secundaria a endometriosis. A propósito de un caso
[Ureteral obstruction secondary to endometriosis. Report of a case]. Actas Urol
Esp. 1993 May;17(5):323-4. Spanish. PMID: 8342431.
500: Jakiel G, Bakalczuk S, Bokiniec M, Skomra D, Swatowski D, Wieczorek P,
Przytuła-Piłat M. Zmiany endometrialne jajników towarzyszace donoszonej ciazy--
opis przypadku [Endometrial changes in the ovaries during full-term pregnancy: a
case report]. Ginekol Pol. 1997 Jul;68(7):334-6. Polish. PMID: 9599091.
501: Lai CR, Hsu CY, Chen YJ, Yen MS, Chao KC, Li AF. Ovarian cancers arising
from endometriosis: a microenvironmental biomarker study including ER, HNF1ß,
p53, PTEN, BAF250a, and COX-2. J Chin Med Assoc. 2013 Nov;76(11):629-34. doi:
10.1016/j.jcma.2013.07.008. Epub 2013 Aug 17. PMID: 23962610.
502: Tang H, Liu Y, Wang X, Guan L, Chen W, Jiang H, Lu Y. Clear cell carcinoma
of the ovary: Clinicopathologic features and outcomes in a Chinese cohort.
Medicine (Baltimore). 2018 May;97(21):e10881. doi: 10.1097/MD.0000000000010881.
PMID: 29794794; PMCID: PMC6392688.
503: Suzumori N, Sugiura-Ogasawara M, Katano K, Suzumori K. Women with
endometriosis have increased levels of placental growth factor in the peritoneal
fluid compared with women with cystadenomas. Hum Reprod. 2003 Dec;18(12):2595-8.
doi: 10.1093/humrep/deg491. PMID: 14645176.
504: Nishio N, Kido A, Kataoka M, Kuwahara R, Nakao K, Kurata Y, Matsumura N,
Mandai M, Togashi K. Longitudinal changes in magnetic resonance imaging of
malignant and borderline tumors associated with ovarian endometriotic cyst
comparing with endometriotic cysts without arising malignancy. Eur J Radiol.
2018 Aug;105:175-181. doi: 10.1016/j.ejrad.2018.06.007. Epub 2018 Jun 13. PMID:
30017276
505: Iwabuchi T, Yoshimoto C, Shigetomi H, Kobayashi H. Oxidative Stress and
Antioxidant Defense in Endometriosis and Its Malignant Transformation. Oxid Med
Cell Longev. 2015;2015:848595. doi: 10.1155/2015/848595. Epub 2015 Jun 21. PMID:
26185594; PMCID: PMC4491397.
506: Coronado Martín PJ, Fasero Laiz M, García Santos J, Ramírez Mena M, Vidart
Aragón JA. Grado de expresión y valor pronóstico de las proteínas p53 y HER2/neu
en el tejido ovárico benigno y en el cáncer de ovario [Overexpression and
prognostic value of p53 and HER2/neu proteins in benign ovarian tissue and in
ovarian cancer]. Med Clin (Barc). 2007 Jan 13;128(1):1-6. Spanish. doi:
10.1157/13096935. PMID: 17266884.
507: Imaoka I, Kaji Y, Kobashi Y, Wada A, Honjo G, Hayashi M, Yoshida M, Matsuo
M. Cystic adenomyosis with florid glandular differentiation mimicking ovarian
malignancy. Br J Radiol. 2005 Jun;78(930):558-61. doi: 10.1259/bjr/82283833.
PMID: 15900064.
508: Hermens M, van Altena AM, Nieboer TE, Schoot BC, van Vliet HAAM, Siebers
AG, Bekkers RLM. Incidence of endometrioid and clear-cell ovarian cancer in
histological proven endometriosis: the ENOCA population-based cohort study. Am J
Obstet Gynecol. 2020 Jul;223(1):107.e1-107.e11. doi: 10.1016/j.ajog.2020.01.041.
Epub 2020 Jan 23. PMID: 31981507.
509: Anglesio MS, Yong PJ. Endometriosis-associated Ovarian Cancers. Clin Obstet
Gynecol. 2017 Dec;60(4):711-727. doi: 10.1097/GRF.0000000000000320. PMID:
28990985
510: Miao K, Lv Q, Zhang L, Zhao N, Dong X. Discriminative diagnosis of ovarian
endometriosis cysts and benign mucinous cystadenomas based on the ConvNeXt
algorithm. Eur J Obstet Gynecol Reprod Biol. 2024 Jul;298:135-139. doi:
10.1016/j.ejogrb.2024.05.010. Epub 2024 May 13. PMID: 38756053.
511: Hammouda SB, Njima M. A rare mixed ovarian tumor associating borderline
endometrioid component and borderline serous component. Pan Afr Med J. 2022 Jan
26;41:73. doi: 10.11604/pamj.2022.41.73.30418. PMID: 35382040; PMCID:
PMC8956835.
512: Bindra V, Madhavi N, Mohanty GS, Nivya K, Balakrishna N. Pre-operative
mapping and structured reporting of pelvic endometriotic lesions on dynamic
ultrasound and its correlation on laparoscopy using the #ENZIAN classification.
Arch Gynecol Obstet. 2023 Jan;307(1):179-186. doi: 10.1007/s00404-022-06494-4.
Epub 2022 Mar 14. PMID: 35286430.
513: Liu T, Sumida D, Wada T, Maehana T, Yamawaki A, Sugimoto S, Kawahara N,
Yoshimoto C, Kobayashi H. A diagnostic challenge of seromucinous borderline
tumor: A case report. Medicine (Baltimore). 2019 May;98(22):e15707. doi:
10.1097/MD.0000000000015707. PMID: 31145284; PMCID: PMC6709009.
514: Vargas-Hernández VM. La endometriosis como factor de riesgo para cáncer de
ovario [Endometriosis as a risk factor for ovarian cancer]. Cir Cir. 2013 Mar-
Apr;81(2):163-8. Spanish. PMID: 23522320.
[truncated: 7,806 more rows]
